# Supplementary material for: H3.3 contributes to chromatin accessibility and transcription factor binding at promoter-proximal regulatory elements in embryonic stem cells
Source: Genome Biol. 2023 Feb 13;24:25. doi: 10.1186/s13059-023-02867-3 (PMC9926682; doi:10.1186/s13059-023-02867-3)
Supplement: Supplementary file 2 — Additional file 2: Table S1. Pairwise comparison of TF binding activity between WT and H3.3 KO, HIRA KO, ATRX KO and DAXX KO ESCs. [file 13059_2023_2867_MOESM2_ESM.xlsx]

## Sheet: Promoters
Motif name		DBS (H3.3 KO vs WT)	-log p value (H3.3 KO vs WT)		DBS (HIRA KO vs WT)	-log p value (HIRA KO vs WT)		DBS (ATRX KO vs WT)	-log p value (ATRX KO vs WT)		DBS (DAXX KO vs WT)	-log p value (DAXX KO vs WT)
Ar		-0.26698	96.3917		-0.09569	67.3255		-0.05113	44.233		0.02882	17.412
Arid3a		-0.08274	70.9051		0.00683	8.37212		-0.01728	22.1207		0.08635	78.4644
Arid3b		-0.06699	42.444		-0.05317	43.2056		0.04033	31.5932		0.12076	74.0229
Arid5a		-0.17435	70.1813		-0.05687	37.7915		0.06366	45.2253		0.1116	67.4641
Arnt		-0.21782	118.883		-0.23389	120.218		-0.01927	20.3729		0.07627	69.5864
ARNT2		-0.23844	101.669		-0.22478	104.98		0.0235	17.5669		0.08461	65.7572
Arntl		-0.22817	108.02		-0.21513	107.024		0.01535	12.4377		0.07762	62.2563
Ascl2		-0.19458	115.703		-0.14635	108.187		0.01062	14.1078		0.03833	50.2636
Atf1		-0.38447	109.358		-0.2855	92.3789		-0.03083	15.1121		0.07066	42.2112
ATF2		-0.29479	116.063		-0.16717	91.8877		-0.01871	15.098		0.02074	17.3205
ATF3		-0.31956	108.519		-0.25353	101.503		-0.01388	10.6334		0.0272	23.0059
ATF4		-0.21297	90.6779		-0.0903	56.7385		-0.0594	44.6572		0.07571	54.3177
ATF6		-0.29428	112.676		-0.27081	108.183		-0.02139	16.9268		0.06695	47.3762
ATF7		-0.32242	111.76		-0.26754	103.98		-0.01308	6.21289		0.03838	27.9314
BACH1		-0.30989	124.69		-0.0362	38.4505		-0.06251	61.3456		0.05767	57.0035
BACH2		-0.35536	108.96		0.00406	0.750773		-0.03716	23.4535		0.05965	40.4202
BARX1		-0.23467	88.4287		-0.07218	52.088		0.01764	4.90885		0.10619	65.2779
BATF3		-0.35628	126.703		0.00055	0.0840174		-0.03185	30.4098		0.07574	58.2711
BCL6		-0.14712	93.4231		-0.02999	34.5642		-0.05778	54.6745		0.03924	40.4774
BCL6B		-0.18748	95.4071		0.00281	0.119377		-0.04119	42.4879		0.05547	58.873
Bhlha15		-0.19685	63.7539		-0.11241	49.3622		-0.04385	20.277		0.07425	35.8422
BHLHE22		-0.20961	64.9888		-0.03849	13.7276		-0.02795	7.61898		0.09066	38.2078
BHLHE40		-0.23602	102.067		-0.22351	100.028		0.01586	12.0456		0.07606	55.0901
BHLHE41		-0.2657	99.7081		-0.21505	96.2		0.00984	2.98153		0.08921	59.4212
CDX1		-0.16355	77.7592		-0.05113	39.1909		0.02316	14.4924		0.08534	63.6054
CDX2		-0.16441	88.5797		-0.05631	53.8385		-0.00208	2.20757		0.09298	75.0166
CDX4		-0.16889	87.0584		-0.05571	51.3188		0.0123	5.41722		0.08729	56.9269
CEBPA		-0.1827	84.8141		-0.05277	43.2507		-0.01366	8.13956		0.04418	35.1603
CEBPB		-0.25649	90.6799		-0.17827	76.9124		0.02192	8.014		0.05771	30.7841
CEBPD		-0.17494	90.656		-0.06008	50.4227		-0.02178	20.0012		0.06192	53.3124
CEBPG		-0.23069	82.1373		-0.17224	70.1834		0.01416	3.14144		0.01399	2.89558
CENPB		-0.21383	92.284		-0.23393	92.9424		0.03672	22.4418		0.05652	40.4374
CLOCK		-0.19501	82.3328		-0.15331	76.3102		-0.08662	56.4266		0.08781	53.09
CREB1		-0.30425	113.886		-0.15812	94.728		-0.04745	41.3183		0.02066	14.9121
CREB3		-0.29585	110.311		-0.31484	116.737		-0.03467	34.3062		0.03101	29.233
CREB3L1		-0.27032	106.881		-0.2588	106.772		-0.00712	2.12798		0.04405	38.8055
Creb3l2		-0.25077	109.906		-0.24527	111.949		-0.03366	30.8368		0.05223	46.3311
CREB3L4		-0.27933	112.171		-0.28379	122.848		-0.00402	0.978614		0.07192	56.5788
Creb5		-0.32418	113.962		-0.24762	101.298		-0.00889	3.31368		0.05102	35.1009
CREM		-0.31597	111.068		-0.25173	106.414		-0.00729	2.73897		0.01877	12.4423
CTCF		-0.31382	148.481		-0.24225	140.163		-0.01393	21.5077		0.06102	84.08
CTCFL		-0.28657	150.589		-0.29961	151.863		0.0682	92.4285		0.06304	84.286
CUX1		-0.15893	66.6967		-0.15624	58.3886		0.07929	34.6658		0.1567	61.0011
CUX2		-0.16885	59.2646		-0.1623	64.5597		0.12004	57.4984		0.16762	71.6816
DBP		-0.24523	77.3623		-0.15801	62.9441		0.0024	0.0519633		0.08213	44.0643
Dlx3		-0.196	83.2239		-0.0806	56.9686		-0.02173	10.7742		0.1135	65.642
Dlx4		-0.18486	76.344		-0.11354	62.1457		-0.01872	4.81368		0.08436	46.4651
Dmbx1		-0.23037	83.6329		-0.07919	51.0097		-0.02825	23.392		0.04034	25.0284
Dmrt1		-0.16464	86.1165		0.03252	33.2939		-0.03899	34.6594		0.04521	46.6439
DMRT3		-0.15232	63.0634		-0.02698	18.3654		-0.05349	39.3		0.02621	11.7769
DMRTA2		-0.15138	73.3945		-0.02549	16.0609		0.00409	0.491094		0.0812	47.5282
Dmrtb1		-0.17887	82.6741		0.00589	2.04751		-0.01304	9.90109		0.07304	58.7605
DMRTC2		-0.12973	67.3056		-0.02965	23.946		-0.00918	1.60182		0.06114	42.0049
E2F1		-0.26402	91.4691		-0.29587	101.822		-0.02829	12.2752		0.02536	15.4164
E2F2		-0.25819	93.5531		-0.24331	91.3952		-0.04796	27.3932		0.01607	5.22664
E2F3		-0.21171	68.0428		-0.16225	64.7999		-0.04891	23.7203		0.04577	22.7783
E2F4		-0.25855	91.827		-0.26589	97.9367		-0.0599	37.7946		0.03286	14.3358
E2F6		-0.22045	143.016		-0.24382	149.096		0.05145	85.4146		0.05704	89.8767
E2F7		-0.17599	93.5604		-0.2072	106.388		-0.04623	41.4388		0.06431	49.9564
E2F8		-0.17732	99.5954		-0.18866	104.053		-0.02495	29.5707		0.06748	58.2768
EBF1		-0.23431	120.956		-0.1565	113.238		-0.02392	32.7382		0.02699	35.5849
EGR1		-0.22918	147.261		-0.25625	153.212		0.10964	115.182		0.08778	104.067
ELF1		-0.22601	130.953		-0.14503	114.603		-0.03807	56.6892		0.01207	17.9196
ELF2		-0.38766	146.51		-0.33986	140.152		-0.03806	49.0812		0.03041	39.1985
ELF3		-0.19488	127.194		-0.124	113.838		-0.03752	56.2676		0.0172	35.1763
ELF4		-0.36988	141.791		-0.3244	135.552		-0.02779	40.6777		0.02693	35.1431
ELF5		-0.31974	134.967		-0.26803	133.032		-0.03933	49.3364		0.01805	24.4095
ELK1		-0.45784	151.449		-0.38361	145.511		-0.00541	2.40532		0.0504	61.0179
ELK3		-0.44683	147.822		-0.38674	145.698		-0.01961	21.8295		0.04511	53.6787
ELK4		-0.38438	157.155		-0.33984	144.42		-0.02009	29.7127		0.03486	51.4225
EN2		-0.27335	89.9269		-0.12104	62.5178		0.0035	1.12307		0.08472	49.3697
EOMES		-0.16843	89.3795		-0.05448	45.9401		-0.07702	67.3823		0.0119	6.34887
ERF		-0.40658	141.104		-0.33242	136.301		-0.02829	37.2759		0.05	50.414
ESRRA		-0.1974	109.138		-0.01263	13.1913		-0.05185	53.6193		0.09613	88.023
ESRRB		-0.19732	100.424		-0.0387	46.7823		-0.08166	73.2679		0.08451	73.952
ESX1		-0.21728	89.036		-0.07269	44.8948		0.00847	6.85676		0.10207	63.4748
ETS1		-0.40232	141.071		-0.3247	132.921		-0.02432	26.2224		0.04418	53.8791
ETS2		-0.41248	148.522		-0.33242	133.706		-0.0074	4.22291		0.05358	63.1003
ETV1		-0.24012	124.54		-0.12141	106.797		-0.04554	62.9342		0.01693	23.5701
ETV2		-0.34749	127.534		-0.25352	123.764		-0.04806	45.8362		0.0351	37.6475
ETV3		-0.41657	141.257		-0.34602	128.732		-0.01452	8.45315		0.05659	58.5012
ETV4		-0.18912	125.899		-0.1185	112.794		-0.03547	64.7836		0.01208	22.6622
ETV5		-0.36822	145.389		-0.29811	135.459		-0.02296	33.8047		0.03547	46.9408
ETV6		-0.35259	146.87		-0.29813	136.744		-0.01611	19.2041		0.04851	58.2074
FOS		-0.4165	131.099		0.01744	10.0686		-0.03061	28.6307		0.07375	63.3384
FOSL1		-0.41561	129.61		-0.00332	0.542201		-0.04121	34.1285		0.05593	42.8289
FOSL2		-0.29941	121.092		0.04428	47.0904		-0.06829	59.7562		0.03044	31.1346
FOXA1		-0.15355	85.8299		-0.01825	12.4611		0.00437	0.617767		0.09704	69.3433
FOXA3		-0.19137	90.3257		0.0006	0.272708		0.02108	16.0628		0.1135	80.3928
Foxd3		-0.07508	68.0683		-0.01472	24.6695		0.00207	0.671039		0.09398	83.1771
FOXE1		-0.13809	90.6337		0.00164	0.530158		-0.01867	22.7966		0.06939	71.3365
FOXH1		-0.19062	89.7596		-0.09321	75.0365		0.00142	0.21941		0.09656	69.8449
Foxj2		-0.21246	92.4144		-0.03595	34.6322		-0.01982	8.92303		0.06404	41.5883
Foxj3		-0.1528	91.0256		-0.00208	1.66454		0.00906	7.56081		0.1083	91.2499
FOXK1		-0.18462	98.7038		-0.03231	31.6564		-0.00128	0.0323228		0.07724	69.6112
FOXK2		-0.18327	96.7131		-0.00777	5.84723		0.02209	25.2368		0.12108	84.5486
FOXN3		-0.11282	72.2758		0.00391	0.402418		-0.01551	13.5564		0.09197	72.7931
Foxo1		-0.16424	104.075		-0.02716	37.9869		-0.00653	9.82917		0.0539	66.1234
FOXO3		-0.18846	94.0499		-0.02073	19.3196		0.01942	13.0822		0.10468	75.4825
FOXO4		-0.20976	98.9807		-0.00779	2.89151		0.04702	27.9202		0.10506	73.6261
FOXO6		-0.20976	98.9807		-0.00779	2.89151		0.04702	27.9202		0.11557	67.4107
FOXP1		-0.18747	93.5665		-0.01791	15.9102		0.02259	23.9245		0.1112	74.0728
FOXP2		-0.13738	91.6779		0.00072	0.740717		-0.00525	2.645		0.08417	82.3264
Foxq1		-0.14137	81.4914		-0.01444	10.1875		-0.02362	19.4111		0.07995	70.3975
GABPA		-0.22591	132.272		-0.13333	115.95		-0.04728	65.8105		0.00682	4.12867
GATA1		-0.19284	96.0505		-0.04338	32.4995		-0.02536	20.3259		0.02277	17.5349
GATA2		-0.16364	79.9789		-0.04107	34.4424		-0.04757	35.1715		0.0232	20.5845
GATA3		-0.17021	74.0147		-0.03779	23.12		-0.06383	39.9106		0.00779	1.80797
GATA4		-0.14977	85.1951		-0.04243	44.4186		-0.06002	53.6851		-0.00771	4.95665
GATA6		-0.17599	85.7858		-0.03231	24.8063		-0.03789	29.073		0.03119	29.0647
GBX1		-0.23615	83.6951		-0.10514	59.47		0.00919	2.27083		0.07463	42.6045
GBX2		-0.22039	87.5813		-0.07349	45.0429		-0.01058	6.05578		0.09068	54.2712
GCM1		-0.19797	97.295		-0.19235	104.284		0.01782	16.6172		0.05017	46.413
GLI2		-0.25933	124.875		-0.22782	122.236		0.02116	29.0193		0.04065	58.7567
GLI3		-0.25919	127.656		-0.22153	119.249		0.02926	38.0798		0.04999	60.0953
GLIS1		-0.21874	105.576		-0.24912	120.248		0.00647	1.34718		0.05628	49.1177
GLIS2		-0.26748	117.064		-0.24335	121.505		0.0436	49.555		0.05017	48.583
GLIS3		-0.24451	106.876		-0.21043	108.879		-0.03928	38.034		0.04003	38.7624
Gmeb1		-0.28157	81.7899		-0.16365	66.0976		-0.02849	10.9723		0.02726	12.7025
GMEB2		-0.26191	69.4251		-0.19193	58.0706		-0.03103	5.50008		0.03866	11.0405
GRHL1		-0.13498	65.3175		-0.00734	4.48939		-0.04197	25.5404		0.05869	43.1721
GRHL2		-0.14702	88.8462		-0.01368	16.5858		-0.07109	58.1477		0.02624	27.1771
GSC2		-0.13207	73.6304		0.0302	24.9547		-0.10909	71.5403		0.02996	24.1105
GSX1		-0.16978	75.2617		-0.05276	41.2468		0.0048	2.99797		0.10935	62.7194
HES1		-0.25223	118.712		-0.32306	136.205		0.07273	68.1647		0.08095	71.1735
HES2		-0.23652	106.202		-0.28974	124.485		0.04498	36.2577		0.0839	67.6867
HES6		-0.21159	93.4454		-0.19023	96.8327		-0.02765	25.4936		0.07243	58.804
HESX1		-0.19038	86.6479		-0.07612	43.565		0.02346	16.3631		0.10556	61.1536
HEY1		-0.24368	107.624		-0.26063	112.635		0.00397	0.454212		0.07574	54.1547
HEY2		-0.2345	103.292		-0.26278	114.798		-0.01654	11.1346		0.06765	57.7855
Hic1		-0.26472	112.541		-0.22247	112.023		-0.03481	30.4985		0.05328	46.5157
HIC2		-0.27147	117.397		-0.27165	129.236		0.02599	28.053		0.05796	59.7018
HIF1A		-0.20117	89.9163		-0.23923	102.062		0.02353	17.9449		0.01922	11.1447
HINFP		-0.26961	123.321		-0.31072	132.062		0.11538	89.2091		0.05435	58.2914
HLF		-0.22364	90.6716		-0.11542	70.1451		-0.03137	25.359		0.06413	41.6585
HLTF		-0.17329	77.4428		0.01272	8.25029		-0.03324	22.7366		0.08496	68.106
HMBOX1		-0.19864	83.3544		-0.04018	30.6993		-0.03007	14.3264		0.05231	34.9133
HNF1A		-0.14379	70.6029		-0.06084	49.5985		0.03269	24.5328		0.14515	78.7836
HOXA1		-0.13881	53.2626		-0.14589	64.34		-0.05881	27.1805		0.04513	21.144
HOXA7		-0.16972	71.1746		-0.0801	44.6757		0.0043	0.820509		0.06413	42.7048
HOXB9		-0.18954	76.5241		-0.10401	53.2265		0.07639	41.9821		0.14009	71.8447
HOXC13		-0.12128	62.5957		-0.05251	39.4177		0.01824	9.19888		0.13423	80.1609
HOXD13		-0.21308	90.527		-0.08519	61.2706		-0.04115	31.9178		0.07905	62.125
HSF1		-0.14313	85.4692		-0.0619	53.8362		0.00074	0.763757		0.08862	72.1742
HSF2		-0.13829	85.3695		-0.05781	63.6872		-0.02516	21.7879		0.07735	66.7302
HSF4		-0.15259	88.079		-0.08571	77.6297		-0.04011	40.7127		0.06139	52.4647
IKZF1		-0.18498	120.651		-0.09426	103.008		-0.05747	75.4005		0.01802	33.3115
INSM1		-0.22848	125.389		-0.17573	121.305		0.02195	32.5024		0.0582	71.3108
IRF1		-0.07699	89.0246		-0.03291	63.401		-0.01693	33.5697		0.07422	92.3047
IRF3		-0.15223	102.266		-0.09318	82.9798		-0.00759	4.45645		0.07609	75.7168
IRF5		-0.20645	99.0967		-0.1419	89.8543		-0.06407	58.132		0.06325	59.5464
IRF6		-0.17593	81.4479		-0.15992	79.5641		0.01276	4.86528		0.01514	5.72251
IRF8		-0.25263	111.855		-0.17747	98.9988		-0.06451	57.7824		0.04157	38.9157
IRF9		-0.2258	107.7		-0.13457	96.3378		-0.02347	25.7828		0.05853	58.2154
JDP2		-0.42896	110.443		0.02917	14.437		-0.03109	22.4772		0.0535	37.1625
JUN		-0.29621	113.343		-0.18806	97.6311		-0.03704	38.5821		0.03494	35.7661
JUNB		-0.41149	127.627		0.01355	7.86886		-0.03829	29.8721		0.06714	47.9712
JUND		-0.42403	126.627		-0.00726	2.94188		-0.04319	31.4736		0.06121	40.9537
KLF10		-0.26099	153.111		-0.19841	145.185		0.06467	94.1772		0.08615	101.449
KLF11		-0.2464	154.935		-0.22564	147.712		0.05982	89.1229		0.08656	112.074
Klf12		-0.27122	141.287		-0.21601	138.154		0.05113	75.2999		0.07242	89.7768
KLF13		-0.24886	128.383		-0.24233	125.637		0.00688	4.36823		0.0608	66.3542
KLF15		-0.27715	168.192		-0.31129	167.055		0.12495	128.955		0.08791	116.348
KLF16		-0.25111	157.891		-0.2158	153.65		0.05664	94.0094		0.09121	117.85
KLF2		-0.2571	161.574		-0.21739	152.321		0.08523	111.962		0.08189	105.023
KLF3		-0.27825	147.948		-0.25707	147.313		0.08533	98.2369		0.07093	87.0273
KLF4		-0.24246	163.74		-0.18626	152.028		0.05354	97.3412		0.06519	112.696
KLF5		-0.25568	167.451		-0.20522	155.469		0.05849	101.309		0.07243	111.372
KLF6		-0.27631	147.765		-0.23893	143.84		0.07879	98.5915		0.07537	103.13
KLF9		-0.22734	144.213		-0.1657	136.458		0.06596	96.1645		0.08289	105.781
LEF1		-0.12128	91.8047		-0.02458	30.568		-0.02417	32.6616		0.05347	58.209
LHX2		-0.2169	88.6959		-0.10532	63.9031		0.0103	3.49285		0.07604	55.1036
LHX6		-0.14377	61.2945		-0.05078	33.995		-0.02668	13.834		0.11892	60.122
LIN54		-0.14892	83.3057		-0.02324	22.1118		-0.00139	0.61608		0.09998	80.3073
LMX1A		-0.14026	62.9098		-0.05979	35.9388		0.02997	19.4243		0.13506	75.4204
LMX1B		-0.10501	55.844		-0.07217	45.048		0.03012	19.7285		0.14322	72.7482
MAFA		-0.23029	104.209		-0.09862	63.9132		-0.03137	24.0843		0.05106	45.2757
Mafb		-0.15922	83.0049		-0.05615	46.65		-0.05357	43.7687		0.03943	34.4418
MAFF		-0.146	85.1726		-0.03783	36.4517		-0.05207	48.9285		0.06689	58.314
MAFG		-0.18466	101.148		-0.04336	43.7997		-0.05429	45.7018		0.05223	48.0969
MAFK		-0.27077	119.178		-0.0363	40.8607		-0.05203	54.3284		0.05928	65.1384
MAX		-0.2218	95.2154		-0.26589	108.696		-0.04638	40.9648		0.07599	60.4967
MAZ		-0.23056	146.192		-0.22496	151.425		0.05386	89.1231		0.06227	97.2723
Mecom		-0.17196	96.458		-0.00216	0.0475589		-0.04486	36.8363		0.05591	56.3356
MEF2A		-0.09278	75.4475		-0.00955	10.6908		0.02145	31.2373		0.09735	85.6564
MEF2B		-0.17427	85.0702		-0.03661	30.293		0.01748	11.6761		0.0962	60.9535
MEF2D		-0.18138	89.5427		-0.03625	31.7309		0.02089	18.1991		0.10272	73.8953
MEIS1		-0.21233	90.242		-0.09244	56.3917		-0.04921	36.2993		0.0281	19.2736
MEIS2		-0.19856	100.094		-0.1349	87.148		-0.05875	55.3286		0.00674	2.75547
MEIS3		-0.21192	110.01		-0.14207	92.2812		-0.06364	60.3447		0.00848	7.15419
MGA		-0.21555	97.717		-0.06857	62.4846		-0.09391	69.4374		-0.0188	17.5268
MITF		-0.32012	109.545		-0.16843	82.4795		-0.00758	2.78807		0.07499	48.146
MIXL1		-0.18876	76.531		-0.07023	45.5552		0.02683	19.8364		0.12601	68.6702
MLX		-0.25512	104.019		-0.18842	89.6728		-0.00612	1.00685		0.08022	60.9799
Mlxip		-0.1795	92.3591		-0.24692	110.492		-0.01719	10.4347		0.0793	61.5642
MLXIPL		-0.2253	95.4933		-0.20238	92.8736		0.00795	3.9949		0.09262	63.0118
MNT		-0.23726	99.5314		-0.24105	106.571		-0.02736	19.262		0.08692	63.5691
MNX1		-0.10426	59.0984		-0.05627	48.2532		0.01754	12.028		0.11298	69.5725
MSANTD3		-0.22654	114.472		-0.15905	102.396		-0.01053	11.8391		0.01964	30.902
MSC		-0.20234	106.587		-0.10347	83.8699		-0.05468	57.4951		0.0318	29.7972
MSX1		-0.23331	89.2622		-0.08663	63.4901		-0.0162	8.12496		0.08971	55.7927
MSX2		-0.25629	92.5217		-0.07802	50.1186		-0.01988	9.97592		0.09392	62.3601
MTF1		-0.18213	94.6372		-0.17355	96.296		0.01282	9.45803		0.06731	56.7689
MXI1		-0.16109	87.5051		-0.02171	17.7676		-0.05423	51.6963		0.0835	63.6132
MYB		-0.19546	94.8108		-0.08596	74.6209		-0.03492	31.0176		0.06593	59.7276
MYBL1		-0.20532	70.0478		-0.05244	24.8206		0.00919	0.950144		0.07272	34.5753
MYBL2		-0.14693	57.2294		-0.16189	66.1314		-0.04753	25.4782		0.03132	8.38238
MYC		-0.2364	107.845		-0.25093	114.176		-0.02747	27.0291		0.06327	61.6957
MYCN		-0.24661	103.964		-0.26383	107.811		-0.01884	10.1173		0.09381	65.6925
MZF1		-0.17933	102.006		-0.10995	90.412		-0.03929	44.4766		0.01793	20.3564
Nanog		-0.26905	112.962		-0.03411	27.7874		0.02162	12.8459		0.06954	56.0283
NEUROD1		-0.23668	112.378		-0.1223	93.7873		-0.00773	6.63591		0.03348	36.5274
NFAT5		-0.13863	87.9092		-0.07753	70.7814		0.00838	8.52981		0.08277	77.5022
NFATC1		-0.16737	93.6659		-0.09464	76.224		0.0058	2.45589		0.07261	62.1303
NFATC2		-0.125	74.8828		-0.09313	71.5266		-0.01155	7.15666		0.05712	55.7154
NFATC3		-0.15507	95.7016		-0.09024	69.9694		-0.01768	16.5521		0.06249	55.1539
NFATC4		-0.15165	90.0915		-0.08966	76.8915		-0.01892	15.9934		0.06024	55.5167
NFE2L1		-0.29427	120.512		-0.05314	52.3407		-0.09588	70.5439		0.03513	37.8475
Nfe2l2		-0.3171	116.576		-0.05314	49.4058		-0.04993	46.5791		0.05433	49.2884
NFIB		-0.27845	124.464		-0.14183	95.9593		-0.00873	5.28517		0.03477	45.6624
NFIC		-0.17459	95.3848		-0.10469	78.6226		-0.0286	35.1351		0.04904	51.2699
NFIL3		-0.15844	74.0898		-0.10978	67.1213		-0.00096	0.152255		0.093	60.1222
NFIX		-0.20149	91.6953		-0.14637	84.9565		-0.04366	38.7869		0.04126	38.6671
NFKB1		-0.23668	99.8284		-0.18978	94.7108		0.03805	31.1149		0.06496	52.1797
NFKB2		-0.23023	106.898		-0.17181	90.5311		0.03564	33.8134		0.07912	60.0666
NFYA		-0.42564	143.625		-0.34658	139.113		-0.00124	0.542787		0.08381	82.4499
NFYB		-0.43589	146.953		-0.33612	143.76		-0.00461	3.73011		0.05205	57.8731
NFYC		-0.41972	142.692		-0.33246	135.754		-0.01144	11.7421		0.08412	85.2715
NKX2-5		-0.19075	94.8713		-0.08156	64.8988		-0.06113	54.1685		0.04853	48.6822
Nkx3-1		-0.16911	86.9059		-0.02716	24.7716		-0.05792	44.1222		0.04462	36.6422
NKX6-2		-0.14334	76.9444		-0.04566	35.9052		0.01571	10.4083		0.12618	75.0845
NKX6-3		-0.18827	81.5369		-0.07295	49.7514		-0.00183	0.040933		0.07957	54.676
NR1D1		-0.29473	113.919		-0.15238	96.908		0.00127	1.06343		0.06059	56.7456
NR1D2		-0.27103	110.164		-0.11903	89.6313		-0.00573	1.46972		0.06522	62.2949
NR2C1		-0.27053	112.51		-0.10624	89.9156		-0.03726	42.399		0.06555	65.2729
NR2C2		-0.25352	136.534		-0.14343	114.417		-0.01338	21.4791		0.03535	61.0649
Nr2f6		-0.26805	122.089		-0.05388	62.7447		-0.09429	84.2103		0.01637	14.136
NR3C1		-0.25364	94.4913		-0.09767	60.0276		-0.07991	44.5361		0.02002	14.0487
NR3C2		-0.2315	98.8228		-0.10487	66.868		-0.06993	47.9517		0.00843	1.77825
NR4A1		-0.20381	107.238		-0.04477	52.1742		-0.0266	34.3505		0.06502	68.7833
NR4A2		-0.24491	114.764		-0.07859	75.2684		-0.0525	57.2201		0.04997	51.5741
Nr5a2		-0.16835	108.657		0.0288	44.4444		-0.06029	72.3706		0.07776	87.9938
NR6A1		-0.16223	95.8905		-0.02574	27.3102		-0.03418	39.9733		0.06995	66.9058
NRF1		-0.29123	147.428		-0.34813	159.084		0.12091	110.68		0.07066	86.2716
OLIG1		-0.2022	64.9072		-0.05943	24.6162		-0.03167	12.8332		0.12462	53.6268
OLIG2		-0.17601	64.0022		-0.07252	38.0387		-0.01523	2.00644		0.11256	53.1224
ONECUT1		-0.14152	80.363		-0.089	70.5407		0.04827	41.1084		0.12557	81.7464
ONECUT2		-0.10291	53.0629		-0.06301	45.7106		0.05165	33.1332		0.13593	74.9103
OTX2		-0.15041	81.8168		0.05616	50.7409		-0.10983	77.1854		0.04059	37.3906
OVOL1		-0.19179	68.7734		-0.06976	30.3502		0.00143	1.16039		0.08286	37.6264
OVOL2		-0.21308	70.5422		-0.11986	53.935		-0.01636	5.75165		0.07775	36.2806
PAX5		-0.26755	119.513		-0.28297	120.864		0.04334	45.4615		0.07611	64.9316
PAX6		-0.15643	75.9639		-0.11714	70.0026		-0.0195	10.9341		0.06626	46.1275
PBX1		-0.18331	89.0953		-0.1607	89.5377		0.00113	0.456509		0.09232	66.3489
PBX2		-0.15418	83.7904		-0.04668	44.7847		0.03573	30.7178		0.13297	79.711
PBX3		-0.22229	118.99		-0.1659	110.957		-0.03782	51.8011		0.04086	56.896
PHOX2A		-0.11757	60.9473		-0.03069	22.6618		0.03034	23.0659		0.11539	66.5255
PITX2		-0.14341	74.8842		0.03223	33.5268		-0.13576	77.0419		0.01466	8.57377
PKNOX1		-0.2287	113.223		-0.15449	105.558		-0.04384	46.1815		0.05208	58.448
PKNOX2		-0.24992	104.525		-0.08389	67.0956		-0.07817	60.2224		0.02224	21.1437
PLAG1		-0.21191	136.093		-0.20747	138.974		0.03916	65.0568		0.06914	86.3787
Plagl1		-0.29855	141.313		-0.19354	127.147		0.04212	57.8522		0.04906	63.9113
PLAGL2		-0.22939	116.084		-0.17751	106.659		0.02704	29.5006		0.0486	53.0067
POU2F1		-0.2208	99.2426		-0.04246	40.7281		0.05224	50.7594		0.11563	80.385
POU2F2		-0.16937	97.0454		-0.07334	67.6652		0.02431	25.7769		0.10359	75.1429
POU2F3		-0.17103	97.3893		-0.06036	61.7508		0.04101	40.4753		0.09404	80.7126
POU3F1		-0.19675	94.1793		-0.04427	45.6999		0.07321	61.6149		0.13415	85.7003
POU4F1		-0.13535	81.0281		-0.0423	39.3199		0.05082	41.3437		0.17004	96.9449
POU4F2		-0.13338	71.787		-0.0642	54.0974		0.03336	26.2769		0.14283	84.4591
POU4F3		-0.149	77.9111		-0.05438	45.9155		0.06249	50.3273		0.17479	92.1678
POU5F1		-0.16737	102.724		-0.0633	60.9759		0.02986	29.5901		0.09189	79.9327
POU6F1		-0.13217	51.9344		-0.02713	9.7124		0.03803	18.0651		0.14263	61.3296
PPARD		-0.23156	118.611		-0.04655	50.638		-0.07425	75.521		0.01908	21.1514
PRDM1		-0.09697	91.3207		-0.06616	80.6712		-0.03086	52.4326		0.05541	70.2026
Prdm15		-0.18492	111.305		-0.09866	89.1772		-0.03473	46.7247		0.0338	46.1416
PRDM4		-0.1835	107.648		-0.04672	58.1807		-0.04883	60.7484		0.04787	50.3522
PRRX2		-0.22341	87.8447		-0.08567	51.4567		0.00628	1.20723		0.11209	63.0459
RARA		-0.17008	94.2529		-0.00751	7.05138		-0.07904	69.0926		0.06274	57.678
Rarg		-0.17211	99.3677		-0.02422	23.3806		-0.0609	58.8903		0.0697	70.4131
RBPJ		-0.18512	117.489		-0.14228	113.969		-0.0427	60.9932		0.03023	49.2147
REL		-0.25235	120.838		-0.18603	106.782		-0.03022	33.6317		0.04031	44.0747
RELA		-0.23221	116.93		-0.17255	111.767		-0.00511	2.58035		0.05346	54.6341
RELB		-0.17968	102.258		-0.14008	91.2348		-0.01331	11.686		0.06386	57.838
REST		-0.27324	134.491		-0.20265	123.182		0.0215	34.5829		0.01871	27.2123
RFX1		-0.21355	107.39		-0.09429	76.3209		-0.02003	15.419		0.04719	41.2864
RFX2		-0.24719	96.8935		-0.129	69.345		-0.00054	0.18217		0.03135	28.1894
RFX3		-0.22795	110.908		-0.1397	93.7684		-0.01764	20.4617		0.05788	59.3026
RFX4		-0.23419	105.37		-0.13534	84.9683		0.00304	0.701743		0.05276	41.5954
RFX5		-0.24002	106.124		-0.14267	88.5124		0.01164	4.18206		0.02699	20.7375
RFX7		-0.20978	90.6445		-0.18971	97.2887		-0.02265	11.8		0.01151	3.30632
RORA		-0.22141	100.086		-0.03093	35.2544		-0.0719	62.6315		0.06415	58.3608
RREB1		-0.16743	125.832		-0.10158	108.673		0.0471	76.6814		0.09561	103.684
RUNX1		-0.20972	117.279		-0.09595	88.0328		-0.04662	56.9992		0.01901	26.0267
RUNX3		-0.18321	102.175		-0.03905	42.3024		-0.01292	9.65783		0.05298	54.2445
Rxra		-0.24476	117.649		-0.05232	53.843		-0.07483	71.7581		0.03102	40.6002
RXRB		-0.24237	119.127		-0.05065	60.2707		-0.07673	74.0651		0.02155	19.7088
RXRG		-0.2354	121.107		-0.03861	43.7978		-0.07863	75.7163		0.02907	37.7092
SIX1		-0.29766	119.839		-0.11195	82.8455		-0.07976	66.3346		0.03856	39.4442
Smad1		-0.1465	83.5341		-0.03618	28.4631		-0.05525	45.8385		0.01469	15.5122
SMAD3		-0.22818	95.4368		-0.02902	19.6126		-0.00161	0.25152		0.07333	46.0142
Smad4		-0.18177	94.5667		-0.08044	63.2646		-0.02817	27.1403		0.01794	13.8511
SMAD5		-0.24917	90.7627		-0.11122	56.5856		-0.03149	13.7072		0.07338	41.4506
SNAI1		-0.21855	122.411		-0.1075	90.6665		-0.01325	17.4461		0.00026	0.58365
SNAI3		-0.21281	118.095		-0.11075	96.3902		-0.02899	39.701		-0.01461	21.3758
SOHLH2		-0.18846	83.6834		-0.25211	97.2582		-0.02726	20.8808		0.06204	42.8135
Sox1		-0.20238	86.2921		-0.03683	23.6089		-0.04718	35.6413		0.05509	38.5524
SOX10		-0.20246	120.279		-0.06778	72.0845		0.0061	5.02766		0.02035	30.86
Sox11		-0.12837	70.7588		-0.02574	20.5292		-0.01393	3.78246		0.07373	59.2851
SOX12		-0.17497	85.9278		-0.13844	76.6699		0.0123	2.66931		0.06857	51.0392
SOX13		-0.26879	109.541		-0.04297	35.3188		0.0139	10.6215		0.05785	54.9382
SOX15		-0.1664	108.537		-0.01446	15.7144		0.03492	47.9867		0.07	77.5786
SOX18		-0.21742	100.244		-0.11434	73.0681		0.00651	1.24961		0.02965	26.8794
SOX2		-0.26882	109.087		-0.04634	39.228		-0.00248	0.571157		0.05924	46.9739
SOX21		-0.14435	75.3054		-0.03566	29.5333		-0.01188	10.2842		0.0675	49.5606
Sox3		-0.16952	121.354		-0.05379	72.0538		0.00482	3.44942		0.03894	63.7633
SOX4		-0.21878	116.667		-0.07288	73.9837		0.02878	35.925		0.02353	32.9028
Sox6		-0.21907	117.46		-0.09213	87.8273		0.03244	39.5536		0.03599	43.8796
SOX8		-0.20704	94.1129		-0.08594	64.0475		0.03279	31.9428		0.0571	49.3508
SP1		-0.291	164.093		-0.25886	158.273		0.04821	84.6645		0.08129	103.675
SP2		-0.25563	154.756		-0.20608	150.94		0.04938	87.1847		0.09046	107.535
SP3		-0.27665	162.186		-0.24886	160.41		0.06503	102.074		0.08347	107.473
SP4		-0.28598	150.338		-0.26082	160.422		0.04857	85.4935		0.08531	108.716
SP8		-0.24739	152.856		-0.20265	140.212		0.05793	94.5338		0.09008	108.387
SPIB		-0.1779	122.904		-0.1145	111.923		-0.03572	60.0437		0.03103	54.2185
SREBF1		-0.23907	111.562		-0.14172	89.4782		-0.03734	36.469		0.00915	11.1986
SREBF2		-0.23507	105.689		-0.1117	85.1044		-0.05859	55.7093		0.00503	2.82639
SRF		-0.25655	90.1275		-0.05471	30.7041		-0.03821	20.2758		0.12611	67.1104
STAT1		-0.16895	106.258		-0.08964	76.2883		-0.06074	64.5418		0.05039	58.235
Stat2		-0.0848	88.3403		-0.01391	27.1206		-0.02003	38.6877		0.07161	88.2972
STAT3		-0.1883	115.479		-0.08427	86.9018		-0.0542	62.1238		0.04919	58.3968
Stat4		-0.14034	101.478		-0.08487	79.4924		-0.04669	55.8347		0.05245	64.2084
Stat5a		-0.16636	102.495		-0.07691	72.4781		-0.05675	66.3629		0.04695	55.6541
Stat5b		-0.19086	112.497		-0.10587	95.9133		-0.06121	69.589		0.04735	54.5663
Stat6		-0.17866	103.18		-0.05547	56.0633		-0.01791	19.2394		0.07021	62.6959
TBP		-0.19321	85.0459		-0.03348	27.0161		0.01497	9.67246		0.07286	56.1877
TBX15		-0.22781	100.463		-0.0859	65.7337		-0.08509	70.8258		-0.03542	32.9397
TBX20		-0.1684	98.0091		-0.07014	56.7592		-0.07189	64.376		-0.00585	0.62124
TBX21		-0.17073	96.9686		-0.06114	53.9715		-0.08823	70.6473		-0.00895	5.52195
TBX3		-0.21365	103.843		-0.09533	72.6782		-0.06404	57.0696		-0.00551	4.05819
TBX4		-0.2312	101.598		-0.07389	63.4392		-0.09929	70.8505		-0.02987	26.028
Tcf12		-0.22542	129.871		-0.14936	115.22		0.0201	27.4145		0.03234	49.9672
TCF3		-0.23633	129.77		-0.17532	119.576		0.00128	1.59383		0.01103	17.9831
TCF4		-0.24203	130.313		-0.1462	112.879		-0.0063	4.94594		0.00271	3.41697
TCF7		-0.15042	93.262		-0.06196	61.7844		-0.04362	46.0812		0.03606	41.3225
TCF7L1		-0.15359	99.8512		-0.0131	13.2436		-0.01926	21.0524		0.05451	56.1941
TCF7L2		-0.14612	98.5009		-0.04706	54.3668		-0.01949	19.311		0.05803	62.9846
TCFL5		-0.2459	128.967		-0.32448	138.617		0.13015	99.1107		0.06447	68.6949
TEAD1		-0.22486	111.403		-0.08618	69.9715		-0.00392	1.89436		0.08686	80.5157
TEAD2		-0.25593	120.067		-0.10419	84.1145		0.00176	0.235692		0.1107	87.8902
TEAD3		-0.29074	110.76		-0.09723	75.8388		0.02803	30.1264		0.11927	88.0497
TEAD4		-0.23302	107.426		-0.08683	73.5897		-0.0007	0.0374499		0.10359	89.9624
TEF		-0.15108	59.3421		-0.0773	39.8444		0.00122	0.407055		0.08552	49.5516
TFAP2A		-0.26144	135.665		-0.17546	121.803		0.0171	24.7447		0.03849	55.7806
TFAP2C		-0.24013	127.489		-0.21331	119.704		0.04266	58.4353		0.04045	54.8815
TFAP2E		-0.24673	129.248		-0.22418	116.574		0.04902	52.2743		0.04713	56.3802
TFAP4		-0.20984	107.144		-0.10187	78.4082		-0.01996	15.995		0.04281	41.201
TFCP2		-0.18652	81.458		-0.13757	74.2743		-0.10138	61.2687		0.04355	34.0527
TFCP2L1		-0.26211	134.126		-0.13716	105.314		0.00708	5.4889		0.06981	78.5885
TFDP1		-0.24753	138.381		-0.31607	149.726		0.08966	98.5761		0.06076	79.4624
TFE3		-0.29883	111.698		-0.2152	97.4019		0.01177	7.69754		0.07598	63.0703
TFEB		-0.28738	113.319		-0.18978	96.061		-0.00268	0.904186		0.0803	64.766
TGIF1		-0.23638	104.557		-0.09782	68.6596		-0.06528	53.1469		0.02646	24.8312
TGIF2		-0.22835	99.5062		-0.10619	72.3995		-0.07102	57.8354		0.02257	16.343
THAP1		-0.24047	123.092		-0.17972	109.236		0.0181	21.1502		0.04562	57.3787
THAP11		-0.29026	132.254		-0.15518	102.508		-0.03211	45.5636		0.04995	57.9381
TWIST1		-0.21634	105.687		-0.10914	87.9525		-0.04843	54.887		0.0554	56.3816
USF1		-0.32294	116.435		-0.14402	91.1855		-0.02695	26.4504		0.03926	41.2396
USF2		-0.31551	120.362		-0.15351	91.9835		-0.02439	27.1848		0.04112	42.9246
VDR		-0.14494	89.364		0.03438	32.4095		-0.06846	62.5326		0.05358	51.9821
VEZF1		-0.14129	93.1221		-0.11834	100.04		0.03832	46.7756		0.12172	97.9416
Wt1		-0.19645	139.82		-0.18554	139.005		0.04446	84.2619		0.06792	104.963
XBP1		-0.29995	103.167		-0.26946	106.759		0.00033	0.509591		0.07217	47.5828
YY1		-0.37503	137.943		-0.22482	123.508		-0.05923	69.3706		0.05406	61.4908
YY2		-0.35268	146.154		-0.37276	143.294		0.03357	43.9812		0.05131	56.2548
ZBTB12		-0.13923	92.3488		0.00276	2.2235		-0.03547	50.7003		0.07631	76.5619
ZBTB14		-0.26968	143.497		-0.31441	149.652		0.16073	121.975		0.08005	85.5014
ZBTB18		-0.20849	110.757		-0.09742	79.397		-0.03408	41.6687		0.04088	49.6082
ZBTB26		-0.17148	113.535		-0.07239	77.8517		-0.05331	64.5801		0.03968	55.1198
ZBTB32		-0.12266	68.4106		-0.0066	1.9193		-0.06519	43.2639		0.06483	47.2615
ZBTB33		-0.26598	115.019		-0.40419	139.517		0.08875	69.5313		0.05155	48.422
ZBTB6		-0.21105	122.189		-0.10914	96.0508		-0.00919	8.58815		0.03219	42.808
ZBTB7A		-0.35918	149.628		-0.3131	150.847		0.00311	2.39313		0.0371	57.2209
ZBTB7B		-0.25106	113.374		-0.2778	119.268		0.02095	23.515		0.06172	55.5255
ZBTB7C		-0.24025	115.119		-0.283	122.489		0.01531	12.0705		0.03838	41.6572
ZEB1		-0.26686	133.682		-0.14407	117.875		-0.00781	8.15696		-0.00566	4.91556
ZFP42		-0.36603	137.485		-0.2186	116.934		-0.03998	49.1261		0.05847	62.1899
ZFP57		-0.24312	104.828		-0.31388	112.648		0.01467	6.90208		0.03975	28.2877
Zfx		-0.27786	148.561		-0.22921	142.216		0.08339	100.74		0.06648	88.179
Zic2		-0.25284	135.195		-0.15989	125.308		-0.03219	51.2107		0.00023	1.34869
ZIC3		-0.27048	130.429		-0.28103	131.474		0.02206	29.8725		0.00719	6.87828
ZIC5		-0.27405	130.929		-0.29397	139.397		0.05203	61.4699		0.02991	39.7557
ZKSCAN1		-0.26061	106.193		-0.12134	82.1352		-0.06934	59.7851		0.0071	2.62439
ZKSCAN5		-0.18237	128.042		-0.14464	120.312		0.00576	7.02756		0.03772	68.4094
ZSCAN29		-0.17607	83.9428		-0.04512	38.0169		0.02094	15.4798		0.1192	79.7596
ZSCAN4		-0.14721	92.3642		-0.10687	88.7203		0.03944	50.7537		0.09032	83.2698

## Sheet: Enhancers
Motif name		DBS (H3.3 KO vs WT)	-log p value (H3.3 KO vs WT)		DBS (HIRA KO vs WT)	-log p value (HIRA KO vs WT)		DBS (ATRX KO vs WT)	-log p value (ATRX KO vs WT)		DBS (DAXX KO vs WT)	-log p value (DAXX KO vs WT)
Ar		0.01181	1.45747		0.16488	70.8399		0.14565	64.9058		0.12463	59.8664
Arid3a		0.02163	25.1491		0.13542	88.7289		0.1745	111.57		0.08503	78.331
Arid3b		0.11966	73.2165		0.11304	74.6967		0.30794	116.987		0.20193	95.5896
Arid5a		0.0156	6.04102		0.08483	55.8938		0.26804	97.3547		0.19454	85.6121
Arnt		0.02008	10.6133		0.13586	65.6157		-0.00258	1.68788		0.05797	33.3147
ARNT2		-0.02541	4.13052		0.09816	36.3006		-0.03224	8.91697		0.00196	0.400755
Arntl		-0.06389	20.1766		0.08667	38.2018		-0.09739	39.4326		-0.03321	6.74722
Ascl2		-0.08812	61.8145		0.10214	73.2568		0.08433	69.3309		0.0546	47.8002
Atf1		-0.18024	37.1456		0.18814	44.0884		0.02675	2.96293		0.14698	38.2219
ATF2		-0.09247	58.4734		0.16852	77.6777		0.06687	36.8734		-0.02812	16.8133
ATF3		-0.17878	55.2087		0.05872	20.4707		0.15614	53.8025		0.02928	11.7331
ATF4		-0.0605	39.668		0.1825	83.3767		0.13562	68.3887		0.03067	23.0509
ATF6		-0.20362	69.0294		0.10819	40.9358		0.00876	2.09069		0.01608	2.26508
ATF7		-0.16273	54.6324		0.09502	35.8678		0.21177	67.43		0.09052	33.7182
BACH1		-0.23429	110.761		0.1555	97.491		0.0675	62.4258		0.04249	43.4927
BACH2		-0.354	116.039		0.18498	92.0512		0.05293	36.8461		0.0313	21.0789
BARX1		-0.10865	60.7165		0.11083	56.9561		0.15829	73.8101		0.00245	0.0508072
BATF3		-0.29802	120.262		0.19458	100.756		0.06896	57.7665		0.05285	44.5251
BCL6		-0.06096	43.1511		0.24081	103.232		0.03829	31.3895		-0.02249	11.3782
BCL6B		-0.04916	41.2567		0.2059	102.442		0.02881	25.602		0.00156	0.127024
Bhlha15		-0.11346	46.0289		0.19766	73.0866		0.08796	35.8135		0.0707	27.2806
BHLHE22		-0.18671	55.085		0.11133	39.6423		0.02716	6.50545		-0.03034	5.63216
BHLHE40		-0.05719	16.253		0.02263	5.92595		-0.09643	34.7038		-0.06756	16.9898
BHLHE41		-0.15885	52.4229		0.03754	10.4335		-0.1204	40.1528		-0.09652	30.8736
CDX1		0.05942	46.0733		0.18712	94.4853		0.22217	99.3634		0.10678	67.1758
CDX2		-0.00235	0.674788		0.14478	84.1895		0.15683	87.6627		0.06005	51.2933
CDX4		0.04759	36.5119		0.19169	93.8009		0.2309	102.862		0.10788	64.1544
CEBPA		-0.05829	43.1306		0.11835	69.5762		0.17718	88.407		0.06765	42.156
CEBPB		-0.19255	55.1595		0.08292	28.0196		0.12043	42.0864		0.0414	10.7166
CEBPD		-0.07985	50.0508		0.10264	66.718		0.19069	84.9416		0.06194	48.6329
CEBPG		-0.20777	57.4458		0.08942	33.2096		0.1842	48.3142		0.08889	23.3624
CENPB		-0.04233	5.75675		0.23509	57.7034		0.07193	15.0396		0.03892	8.896
CLOCK		0.09532	37.1852		0.20345	68.8236		0.07201	31.9147		0.12544	56.4357
CREB1		-0.06566	48.4743		0.1722	82.1233		0.11824	63.4319		0.00767	3.52265
CREB3		-0.12151	35.151		0.07519	26.2378		-0.01962	3.94519		0.08412	21.7524
CREB3L1		-0.16307	53.6919		0.08246	31.3182		-0.09197	34.0699		-0.06537	27.6862
Creb3l2		-0.07822	24.2335		0.17821	62.4862		-0.05063	19.6996		0.02479	7.00254
CREB3L4		-0.17663	54.8465		0.05225	17.5967		-0.03056	5.26361		0.00226	0.75656
Creb5		-0.14676	54.2883		0.11715	52.0908		0.17667	68.5395		0.05207	20.8953
CREM		-0.24436	77.2248		0.12495	51.6025		0.00019	0.535117		-0.04005	14.6247
CTCF		-0.10932	68.8947		0.12954	79.647		-0.00544	2.00611		0.02544	23.5691
CTCFL		-0.1478	74.0669		0.13717	80.1914		0.03439	22.6018		0.02882	20.0904
CUX1		0.04308	15.9153		0.17119	51.5222		0.18838	58.9758		0.03214	9.5557
CUX2		0.09482	38.4974		0.15984	52.5782		0.21136	62.6947		0.07953	32.703
DBP		-0.00721	1.30833		0.19794	67.6333		0.33303	95.0521		0.17463	63.5531
Dlx3		-0.0548	30.4181		0.18391	81.2701		0.20294	88.1762		0.06954	42.5001
Dlx4		-0.07773	42.6975		0.14554	68.1676		0.23816	88.7917		0.06756	35.347
Dmbx1		-0.0375	14.9831		0.13376	64.0298		0.15099	75.0003		0.0506	28.0206
Dmrt1		0.04582	38.2348		0.22791	101.85		0.18694	92.9048		0.08222	61.6876
DMRT3		-0.01816	6.91169		0.14751	67.2017		0.13527	72.3838		0.0126	3.79275
DMRTA2		-0.01003	1.39733		0.14262	74.8902		0.19423	91.6519		0.03132	22.9046
Dmrtb1		-0.0338	23.9222		0.18742	96.5206		0.1625	87.1491		0.06339	50.9718
DMRTC2		-0.06069	37.438		0.13684	74.0614		0.16862	82.2314		0.01259	4.93668
E2F1		0.21996	41.8745		0.16349	37.7633		0.04578	2.51845		0.08959	10.7689
E2F2		0.10871	24.399		0.12664	33.675		-0.04628	6.59651		-0.01138	1.26558
E2F3		0.04073	10.9713		0.23139	47.5696		0.05918	7.08398		0.00994	0.904774
E2F4		0.16729	38.1607		0.05751	7.26988		0.02842	1.17369		-0.03887	5.72192
E2F6		-0.12445	82.7521		0.16974	97.0601		0.04501	37.2589		0.02747	23.4822
E2F7		0.07169	42.8499		0.14626	69.0016		0.0764	38.735		0.02652	13.1949
E2F8		0.00386	0.487143		0.18422	85.1497		0.05974	36.0581		0.06471	36.9143
EBF1		-0.1955	87.6386		0.17126	89.5274		-0.07464	59.4527		-0.09004	60.9648
EGR1		-0.08171	57.1232		0.15548	85.9268		0.03253	30.0699		0.05199	46.617
ELF1		-0.10249	77.9214		0.22577	115.539		0.04061	43.4648		0.0164	19.1121
ELF2		-0.16774	70.5383		0.21146	85.6928		-0.01299	6.44928		0.0044	0.508811
ELF3		-0.07821	75.6383		0.23939	124.063		0.043	52.9983		0.01643	20.1164
ELF4		-0.17462	72.5854		0.2008	85.0066		-0.04501	32.5145		-0.01555	5.87009
ELF5		-0.08501	63.8445		0.21832	99.8591		0.03705	29.8909		0.02518	20.6137
ELK1		-0.10382	44.1404		0.21261	76.8795		-0.05231	25.2482		0.01985	7.91191
ELK3		-0.11996	50.417		0.2345	77.4746		-0.03084	15.6264		0.03044	9.5595
ELK4		-0.1345	64.2315		0.25939	103.562		-0.04131	28.2638		0.03073	15.6939
EN2		-0.0085	0.859608		0.13787	71.0394		0.27823	98.5962		0.07598	47.796
EOMES		-0.10243	60.4357		0.19703	86.6388		-0.006	0.589974		-0.02656	16.9858
ERF		-0.19352	79.5753		0.26479	95.7035		0.0944	51.352		0.09722	52.3946
ESRRA		0.01799	14.886		0.24568	113.933		0.06272	58.0961		0.07846	70.8411
ESRRB		0.0109	5.92772		0.25168	110.827		0.06383	55.4298		0.06283	55.8131
ESX1		-0.00135	0.360264		0.16938	87.0089		0.19374	93.123		0.01541	7.68258
ETS1		-0.24057	91.7625		0.24416	97.1843		0.06635	45.5539		0.07178	43.6534
ETS2		-0.18156	75.962		0.23293	95.1493		-0.08232	38.797		-0.00436	0.646749
ETV1		-0.12804	99.6916		0.25326	119.909		0.0105	11.0387		0.00783	3.70614
ETV2		-0.15502	73.2461		0.24776	100.608		0.05321	33.724		0.05921	36.9014
ETV3		-0.08382	44.2075		0.19939	73.0143		0.00878	2.34637		0.01781	5.9918
ETV4		-0.09583	80.4484		0.22501	119.193		0.00158	1.12068		-0.01076	15.8418
ETV5		-0.12587	73.102		0.21357	93.7786		-0.01609	4.42919		-0.03183	19.0734
ETV6		-0.10054	62.4815		0.2259	92.218		0.03268	22.4349		0.06349	47.4223
FOS		-0.33651	121.011		0.18942	98.8438		0.0506	39.7305		0.03058	26.6464
FOSL1		-0.31944	115.737		0.18137	93.229		0.05772	41.2817		0.03434	25.101
FOSL2		-0.27053	122.072		0.18749	102.092		0.00846	5.05816		0.01356	7.95146
FOXA1		-0.03438	29.0294		0.19269	103.284		0.17397	95.6724		0.04341	41.2075
FOXA3		-0.03547	29.9076		0.17651	100.434		0.14177	86.7431		0.00098	0.281615
Foxd3		0.00746	6.7677		0.14235	98.0717		0.18181	108.695		0.08552	82.5063
FOXE1		-0.03062	33.0734		0.19206	108.117		0.16067	100.517		0.0321	40.2937
FOXH1		0.00841	8.62667		0.14749	86.9323		0.16888	90.4152		0.01391	9.4161
Foxj2		-0.08225	50.4491		0.17487	88.3642		0.11748	65.8667		7e-05	0.0860921
Foxj3		-0.02769	33.85		0.16976	102.314		0.15026	98.9965		0.02214	28.0553
FOXK1		-0.05198	43.522		0.18274	102.214		0.12189	83.2431		-0.0119	8.19541
FOXK2		-0.04707	40.976		0.16432	96.9701		0.14441	81.939		0.01327	11.257
FOXN3		-0.06115	47.7116		0.14388	77.3258		0.15545	83.0422		-0.0103	3.76043
Foxo1		-0.07234	68.8114		0.20672	105.101		0.12427	81.6667		0.03918	41.579
FOXO3		-0.06119	44.8208		0.19475	95.5948		0.1442	82.4665		-0.0083	1.57883
FOXO4		-0.02982	26.8247		0.24712	90.3498		0.13621	68.8564		0.00793	4.79833
FOXO6		-0.02982	26.8247		0.24712	90.3498		0.13621	68.8564		-0.02067	10.1885
FOXP1		0.00031	0.92697		0.17305	98.4002		0.164	95.7341		-0.00803	6.01244
FOXP2		0.00013	0.136554		0.20167	111.8		0.16355	103.338		0.05041	52.2414
Foxq1		-0.0295	25.0021		0.18391	93.7653		0.15397	88.8122		0.03045	28.6852
GABPA		-0.10815	83.0731		0.24343	118.911		0.03663	39.6333		0.01008	7.40761
GATA1		0.01596	6.90732		0.18947	93.0503		0.15589	84.9579		0.05275	38.8617
GATA2		-0.06202	52.2675		0.22931	100.624		0.06868	50.1157		-0.04978	35.4572
GATA3		-0.02055	10.8632		0.23734	93.0834		0.06087	36.4872		-0.06347	32.5574
GATA4		-0.04205	34.9243		0.22717	105.645		0.06954	52.7906		-0.03027	23.0312
GATA6		0.00865	5.7862		0.2037	98.1097		0.11408	71.6066		-0.01533	4.14078
GBX1		0.06455	40.3303		0.1794	79.6177		0.24306	99.0024		0.02992	15.5792
GBX2		0.0513	39.6084		0.17394	79.1904		0.2496	99.4354		0.06521	50.0042
GCM1		-0.12512	45.5851		0.18106	66.1593		0.03399	14.2693		0.05439	25.3807
GLI2		-0.15626	74.8215		0.13255	79.0602		-0.07643	48.8657		-0.04071	30.27
GLI3		-0.14997	79.3777		0.12409	78.5492		-0.07346	43.8482		-0.05703	42.8028
GLIS1		-0.07357	25.1501		0.17833	67.2077		0.02203	4.24787		-0.00434	0.0223708
GLIS2		-0.15324	62.9414		0.16367	69.9318		-0.00896	0.925165		0.00533	0.0979136
GLIS3		-0.16568	65.0717		0.17049	71.5822		-0.04097	19.8704		-0.03841	19.9985
Gmeb1		-0.17938	27.4956		0.13341	23.1959		0.19642	34.892		0.00142	0.316761
GMEB2		-0.05824	7.00251		0.31911	51.6244		0.30452	49.7744		0.19109	32.2815
GRHL1		-0.07062	33.0233		0.25502	87.8346		-0.0692	37.1799		-0.11461	52.8735
GRHL2		-0.01999	14.4634		0.22021	107.815		0.08382	62.3835		-0.01268	7.80468
GSC2		-0.08183	45.0161		0.15745	78.6913		-0.00187	0.376265		-0.01875	12.3149
GSX1		0.02783	20.7845		0.16005	89.9433		0.18729	92.4253		0.04124	25.5015
HES1		-0.0845	23.9507		0.03144	8.31312		0.02917	7.43492		0.05557	11.8058
HES2		-0.11049	34.0478		0.06903	19.2181		0.04922	18.712		0.05327	18.0513
HES6		-0.07705	27.443		0.08289	29.7281		-0.04609	14.8086		-0.0548	22.9219
HESX1		-0.01706	9.52472		0.16555	81.4096		0.24281	97.2218		0.04672	27.7381
HEY1		-0.0742	24.27		0.13194	50.4364		0.01334	0.686457		0.02881	6.96938
HEY2		-0.12884	40.5864		0.07067	30.3638		0.01576	2.67506		0.0276	9.44052
Hic1		-0.19081	87.4722		0.06524	40.4244		0.0003	0.0607118		-0.02572	9.51383
HIC2		-0.21152	86.646		0.05947	39.1656		0.0249	10.8401		-0.01337	4.04331
HIF1A		0.05154	12.9752		0.10118	34.6043		0.01834	4.37709		0.09911	32.721
HINFP		-0.16293	32.2993		-0.04094	12.0776		0.02049	1.98881		-0.06141	12.2236
HLF		-0.12503	67.1074		0.14408	69.8257		0.22236	90.1385		0.09222	58.3205
HLTF		-0.0169	11.9183		0.10262	57.0997		0.09696	56.52		0.00184	0.119233
HMBOX1		0.10465	60.5919		0.20325	85.1172		0.14389	69.861		0.02096	11.6893
HNF1A		0.05533	38.7961		0.14723	77.8917		0.20023	86.3119		0.11154	66.7929
HOXA1		0.07502	44.4651		0.16953	75.3084		0.31229	99.6597		0.07834	41.0598
HOXA7		-0.05248	24.3435		0.13972	65.8413		0.15091	71.1555		0.00948	3.04781
HOXB9		0.09339	40.398		0.18246	74.8152		0.23128	74.177		0.11897	49.1404
HOXC13		-0.02859	14.0858		0.16543	74.3222		0.0723	43.0347		-0.02369	10.036
HOXD13		-0.01808	8.74255		0.18949	88.0749		0.1244	68.6696		-0.00175	1.02049
HSF1		0.04886	29.4808		0.20305	85.524		0.12156	65.5356		0.09279	64.6961
HSF2		0.0542	37.0772		0.21036	96.0095		0.13317	78.9366		0.06821	50.973
HSF4		0.0575	40.8645		0.16855	86.998		0.1075	62.1895		0.10302	62.3909
IKZF1		-0.09277	84.3948		0.2076	117.503		0.03997	51.8036		0.01418	19.6836
INSM1		-0.07876	61.7209		0.16335	88.6077		0.06982	48.9512		0.04636	43.5251
IRF1		0.01312	19.1446		0.16259	122.087		0.15257	111.293		0.04197	56.6201
IRF3		-0.04647	40.4706		0.19287	107.561		0.0805	62.7414		0.01052	8.23751
IRF5		0.03723	15.9737		0.20944	87.2583		0.0834	41.4919		0.06211	37.6508
IRF6		0.01503	1.70861		0.24878	69.7401		0.09041	34.3201		0.05233	15.0969
IRF8		0.00782	1.73607		0.20852	93.9554		0.14925	79.023		0.01132	3.52384
IRF9		-0.00863	2.68712		0.20547	95.021		0.1234	72.3892		-0.02012	14.9593
JDP2		-0.36924	112.104		0.18404	82.2925		0.06949	48.3425		0.03834	26.8031
JUN		-0.08678	57.232		0.15186	79.4177		0.10593	61.6204		0.00493	0.312091
JUNB		-0.31853	122.905		0.1962	98.1836		0.06576	50.9932		0.03983	37.3975
JUND		-0.32497	116.544		0.1955	97.9865		0.03968	28.7195		0.02726	18.6776
KLF10		-0.07816	66.2025		0.18897	109.572		0.09259	77.6625		0.04385	50.1846
KLF11		-0.07021	58.3983		0.18548	105.932		0.09034	74.6958		0.05655	53.9879
Klf12		0.02623	20.5507		0.20044	105.863		0.15472	93.1361		0.08225	67.7338
KLF13		-0.03117	11.9572		0.15939	79.0025		0.0594	32.1883		0.02996	15.6494
KLF15		-0.13631	75.537		0.08185	49.3948		0.05059	34.4098		0.10461	66.7571
KLF16		-0.08726	73.2629		0.17675	107.467		0.08262	74.3963		0.06553	69.9862
KLF2		-0.08827	69.4438		0.16349	107.425		0.06062	58.9909		0.0406	49.3279
KLF3		-0.03427	25.7949		0.16768	90.8038		0.09074	57.3929		0.05381	45.8248
KLF4		-0.07189	77.5195		0.18981	125.585		0.0646	80.6807		0.03923	57.6122
KLF5		-0.08027	89.7041		0.17518	121.033		0.06978	79.4286		0.04588	61.5717
KLF6		-0.059	44.8812		0.16815	102.701		0.09754	71.4318		0.06048	52.2352
KLF9		-0.07446	71.3695		0.17709	118.32		0.06433	72.7711		0.0391	54.2935
LEF1		-0.07835	72.1066		0.15234	97.7289		0.07412	69.9776		-0.0618	58.8873
LHX2		-0.03971	25.8882		0.10249	62.1346		0.2271	93.9429		0.08874	60.5637
LHX6		0.07108	48.3522		0.17936	83.0402		0.26991	103.795		0.07786	43.5973
LIN54		-0.02909	27.0285		0.11115	79.9731		0.17489	97.7459		0.03391	34.7198
LMX1A		0.00727	4.6591		0.18641	87.0957		0.26396	102.272		0.10165	62.0164
LMX1B		0.03863	26.6989		0.19029	90.026		0.25643	107.339		0.09734	63.1635
MAFA		-0.2112	83.0064		0.12446	66.3067		-0.02801	16.3942		-0.00125	2.07306
Mafb		-0.17187	82.5138		0.17677	87.2096		0.08232	57.2752		0.00912	3.6454
MAFF		-0.10743	70.8205		0.15434	89.3176		0.10122	65.2437		-0.0044	2.40904
MAFG		-0.12822	85.275		0.16135	92.4643		0.08847	63.0039		0.0011	1.21143
MAFK		-0.1841	100.819		0.17248	104.037		0.05508	50.816		0.04467	44.0901
MAX		0.07971	36.1736		0.10855	49.8901		0.01038	1.29051		0.07794	37.4688
MAZ		-0.15625	95.182		0.14162	98.3304		0.0386	47.5583		0.05152	50.9523
Mecom		0.01804	12.6803		0.18718	94.7324		0.10313	70.8266		0.0396	28.0896
MEF2A		0.06123	60.9018		0.16244	101.318		0.18084	104.168		0.08152	76.2542
MEF2B		0.03525	26.6237		0.1853	90.052		0.27815	103.173		0.1675	84.102
MEF2D		0.01435	12.2326		0.17862	92.1057		0.24377	99.3369		0.16047	91.0035
MEIS1		0.03415	15.7165		0.25926	89.2219		0.04266	19.9662		-0.07386	42.2489
MEIS2		-0.06225	44.4324		0.19497	91.4868		-0.01773	9.29514		-0.04109	22.8607
MEIS3		-0.10722	68.3111		0.19029	89.8174		-0.04515	32.215		-0.03966	26.5919
MGA		-0.11413	63.5798		0.20434	88.7036		0.0033	0.405102		-0.05858	41.1284
MITF		-0.08199	32.817		0.13991	61.7186		0.0103	1.84719		-0.04954	29.4211
MIXL1		0.02626	25.1192		0.19417	93.145		0.19433	91.3082		0.03054	26.0814
MLX		-0.00265	1.13913		0.10553	42.2435		0.07278	28.5067		0.06367	18.5839
Mlxip		0.05053	18.4676		0.13303	55.9785		0.02622	18.5906		0.07168	34.0327
MLXIPL		0.04912	16.0881		0.0756	28.7046		-0.00329	0.588541		0.00592	0.353412
MNT		0.07913	35.8476		0.12458	57.3209		0.03624	16.8174		0.09254	43.8574
MNX1		-0.02157	14.7273		0.15014	85.3885		0.24266	107.432		0.1077	70.2374
MSANTD3		-0.0219	11.7461		0.19438	88.0353		0.06284	40.0229		-0.00314	0.33015
MSC		-0.13615	81.9637		0.12553	72.5581		0.05386	44.5549		0.01375	6.10287
MSX1		0.01717	10.979		0.17427	85.9027		0.22252	91.0204		0.02489	17.3055
MSX2		-0.01244	4.68756		0.19301	83.3226		0.18567	76.3395		0.06932	42.3854
MTF1		-0.17832	67.0383		0.15076	58.8375		-0.01057	2.56962		0.04792	26.4265
MXI1		-0.01626	8.40272		0.18482	91.3939		0.01282	8.53479		0.04341	32.3262
MYB		-0.02125	9.44751		0.16476	79.4109		0.10367	61.7537		0.03593	19.2656
MYBL1		0.11466	33.2067		0.12238	38.5109		0.04704	13.3027		0.00826	1.35234
MYBL2		-0.14893	38.7612		0.26495	64.4931		-0.05109	10.6958		-0.13424	40.5902
MYC		-0.00722	1.75004		0.13039	61.7439		0.07506	37.7723		0.12473	58.0868
MYCN		0.05711	24.8673		0.16325	64.5519		0.02871	8.96786		0.1229	44.3883
MZF1		-0.1329	72.5014		0.13914	73.1625		-0.04486	33.6084		-0.03971	28.4984
Nanog		0.05031	52.9294		0.16553	97.321		0.23682	119.718		-0.00498	4.45639
NEUROD1		-0.2056	100.134		0.1104	73.9137		0.04457	40.3728		0.03399	28.1824
NFAT5		-0.03274	29.5981		0.18487	94.6465		0.17316	99.2274		0.07529	65.5391
NFATC1		0.01346	7.44326		0.19022	91.3601		0.19109	88.7045		0.10115	71.6121
NFATC2		-0.03865	26.2864		0.17279	86.0886		0.18798	93.4319		0.11617	66.8104
NFATC3		-0.00329	0.994535		0.18687	99.1876		0.18592	93.8204		0.08294	58.9566
NFATC4		0.01443	6.63363		0.19341	92.2523		0.16998	88.5484		0.06831	50.6167
NFE2L1		-0.22034	109.131		0.18073	105.309		0.09359	71.6222		0.04153	39.5183
Nfe2l2		-0.22128	105.477		0.15835	97.0152		0.07151	58.7304		0.01902	20.2033
NFIB		-0.19992	89.5093		0.14827	72.6679		-0.04626	29.766		-0.04406	34.2155
NFIC		0.01267	7.70133		0.13691	79.7095		0.03281	26.2207		0.00507	1.86823
NFIL3		-0.03861	29.322		0.14784	73.3387		0.2246	100.515		0.05074	40.8063
NFIX		0.06558	40.926		0.16608	76.3762		0.0465	29.5768		0.06111	39.879
NFKB1		-0.10165	50.9993		0.1585	69.2224		0.06156	28.0179		-0.10622	50.2079
NFKB2		-0.08271	41.6201		0.13767	68.7522		0.09163	44.7594		-0.05708	31.8823
NFYA		-0.1996	84.7397		0.1188	61.5042		0.17729	83.6085		0.03766	18.611
NFYB		-0.26817	98.5578		0.09578	59.6152		0.05324	33.522		-0.0565	37.9667
NFYC		-0.176	85.2446		0.11464	70.1453		0.17199	80.8847		0.03843	22.9786
NKX2-5		-0.05207	37.2906		0.18467	87.7882		0.02647	14.8331		-0.10541	63.2617
Nkx3-1		-0.08135	42.7609		0.21872	87.8841		0.05038	30.2902		-0.04664	34.4706
NKX6-2		0.00199	0.572718		0.17242	87.974		0.20436	94.4105		0.09333	63.3367
NKX6-3		0.03672	27.7173		0.12342	72.1804		0.14936	81.0492		0.01856	9.0315
NR1D1		-0.16208	79.3657		0.17251	83.6243		0.00085	0.192899		0.01048	7.69894
NR1D2		-0.17094	81.3453		0.15877	80.8623		-0.02302	12.2147		-0.03143	18.5911
NR2C1		-0.07952	60.5291		0.22931	105.763		0.01367	8.11433		0.04432	41.2082
NR2C2		-0.0888	67.9058		0.24074	114.525		0.02646	26.4909		0.04398	45.5086
Nr2f6		-0.1415	89.129		0.22157	101.527		0.01232	6.42599		0.03353	33.657
NR3C1		0.04482	21.9958		0.22593	83.2656		0.20802	82.8431		0.1753	72.8217
NR3C2		0.01495	4.26912		0.22355	88.7886		0.19701	82.8597		0.16072	72.0186
NR4A1		-0.0768	63.9381		0.18837	107.67		0.09745	72.5153		0.06992	60.8205
NR4A2		-0.01895	14.3838		0.24978	111.222		0.01301	7.308		0.04785	41.5477
Nr5a2		0.02244	29.0051		0.28362	130.898		0.03387	42.7919		0.05046	59.3531
NR6A1		0.04246	39.2231		0.2396	109.87		0.04592	44.3243		0.03205	28.1846
NRF1		-0.13253	50.2211		0.05541	17.2659		0.03475	10.0072		0.05684	21.0616
OLIG1		-0.11717	51.3912		0.09462	39.6077		0.05366	19.5702		0.0005	1.60168
OLIG2		-0.11762	45.597		0.13905	56.7811		0.05156	21.8958		0.00248	0.301863
ONECUT1		0.01053	5.77684		0.13683	92.2482		0.22153	110.359		0.05641	50.4432
ONECUT2		-0.01363	5.3116		0.13301	74.9227		0.2349	95.6815		0.05721	40.1639
OTX2		-0.07682	52.9458		0.17882	94.7014		0.00248	0.00930693		-0.02568	21.5605
OVOL1		0.04814	10.4336		0.12689	33.6827		-0.04898	9.4577		-0.06556	15.2394
OVOL2		-0.03848	4.5902		0.08303	16.3461		-0.1947	41.9177		-0.11852	26.7888
PAX5		-0.16962	60.9767		0.14771	56.5581		0.02678	9.36226		-0.00517	1.49438
PAX6		0.06488	37.8346		0.14822	66.126		0.2011	79.8897		0.15944	68.7923
PBX1		0.04469	34.1479		0.15493	77.8319		0.23435	96.4659		0.08042	54.3865
PBX2		0.03488	29.779		0.11516	73.9942		0.24086	109.505		0.1363	77.3506
PBX3		-0.15589	85.2396		0.18929	96.5081		-0.00832	4.79528		-0.02282	21.5836
PHOX2A		-0.07604	49.1146		0.14539	76.0566		0.25388	104.504		0.11941	73.4768
PITX2		-0.0602	39.0339		0.19568	89.1499		-0.03524	31.2466		-0.03364	26.1207
PKNOX1		-0.16669	91.8843		0.166	91.209		0.01397	6.01156		-0.01173	4.21997
PKNOX2		-0.13166	71.6693		0.16675	82.943		0.0013	0.239463		-0.02679	17.236
PLAG1		-0.17349	86.9184		0.20402	101.5		-0.00045	1.9818		-0.01065	6.80795
Plagl1		-0.23885	105.382		0.08886	64.0915		-0.05818	52.015		-0.07674	61.3058
PLAGL2		-0.17068	65.2598		0.22219	88.4933		-0.02914	14.8815		-0.043	19.2523
POU2F1		-0.0659	63.0169		0.10185	83.2508		0.24272	115.875		0.04607	52.9511
POU2F2		-0.04469	45.2636		0.08453	67.2924		0.19843	107.351		0.04268	43.7215
POU2F3		-0.01583	13.7768		0.10162	81.9942		0.23034	127.081		0.06412	64.7136
POU3F1		-0.07357	68.6502		0.09761	83.3525		0.25251	120.791		0.06542	69.6602
POU4F1		-0.03915	32.4049		0.09368	66.3005		0.19843	102.724		0.10375	68.8217
POU4F2		-0.02142	19.2879		0.13452	89.6145		0.2132	109.375		0.11477	79.6514
POU4F3		-0.01077	4.98468		0.10849	74.7068		0.21547	108.992		0.12641	86.6565
POU5F1		-0.06076	61.9945		0.11255	82.9877		0.21146	116.908		0.02836	33.6671
POU6F1		0.09804	59.8174		0.16368	82.2041		0.24965	94.5755		0.06239	36.87
PPARD		-0.06814	53.7158		0.25287	115.439		0.01082	8.92569		0.0143	13.2127
PRDM1		-0.06882	66.5359		0.18242	113.256		0.05932	59.6068		-0.02776	32.7852
Prdm15		0.01353	13.1189		0.21256	102.165		0.09167	68.8792		0.051	49.2854
PRDM4		-0.0465	37.979		0.2056	103.792		0.05804	57.8023		-0.00283	0.170643
PRRX2		0.01553	8.61538		0.1838	96.0184		0.27406	110.763		0.09619	62.5891
RARA		-0.02555	18.5855		0.21304	109.257		0.04609	45.4865		0.03873	35.6133
Rarg		-0.05191	39.809		0.23327	104.896		0.03221	28.3368		0.05462	48.9405
RBPJ		-0.12737	84.0082		0.1514	98.0562		-0.0058	3.18437		-0.01883	13.4444
REL		-0.12972	75.473		0.18357	87.0857		0.13978	75.1756		0.00785	2.29526
RELA		0.02284	12.7117		0.19311	95.7634		0.12985	78.1375		0.01115	6.13397
RELB		-0.05235	31.1053		0.15182	77.6947		0.08449	53.6822		-0.00062	0.194278
REST		-0.19835	90.3532		0.17586	87.7007		0.01703	7.72086		-0.03524	28.4107
RFX1		-0.09536	68.6977		0.23005	104.958		-0.01739	9.33073		-0.07679	50.1271
RFX2		-0.13888	59.4238		0.17106	67.7367		0.02047	6.03063		-0.08707	35.8356
RFX3		-0.09145	55.7496		0.22365	108.458		0.00667	0.140685		-0.05819	47.291
RFX4		-0.11239	55.9076		0.10861	55.1463		0.01561	4.51941		-0.09538	59.5913
RFX5		-0.09816	52.038		0.14698	73.512		0.00143	0.0739024		-0.07639	42.5281
RFX7		0.04397	15.9151		0.23246	82.3907		0.144	59.2836		0.02742	9.82397
RORA		-0.00907	3.70844		0.24795	110.211		0.0983	71.2501		0.10125	74.1602
RREB1		-0.07989	73.1211		0.20592	123.831		0.08568	85.3485		0.05391	63.4555
RUNX1		0.01777	12.3503		0.17506	103.952		0.17544	103.029		0.1077	78.725
RUNX3		-0.01051	5.22375		0.16192	86.562		0.10647	68.3051		0.02965	20.3785
Rxra		-0.08989	67.3962		0.25079	108.114		-0.00047	0.538271		0.01196	15.5382
RXRB		-0.13595	82.6384		0.2257	107.861		-0.00567	1.91957		-0.00229	0.620092
RXRG		-0.08712	65.9394		0.24033	105.634		-0.00024	0.468961		0.0038	0.826401
SIX1		-0.15868	83.0472		0.13849	75.7451		-0.02564	13.8273		-0.00712	1.75132
Smad1		-0.02316	11.3696		0.22926	93.8793		0.05281	37.1121		-0.04416	33.6288
SMAD3		0.00953	1.55026		0.14408	56.7671		0.08767	42.1855		0.0463	18.8756
Smad4		-0.03959	21.5324		0.19706	93.5359		0.06598	43.2779		0.03836	27.0082
SMAD5		0.07356	28.8303		0.11528	51.5315		0.14118	51.0235		0.04803	11.9436
SNAI1		-0.07161	57.6202		0.16457	92.7897		0.03576	33.3008		-0.01114	7.38204
SNAI3		-0.10665	73.8453		0.14102	85.4559		0.00749	2.28205		-0.03356	28.6137
SOHLH2		0.07584	30.2473		0.10797	43.0799		-0.00075	0.877436		0.04996	13.3649
Sox1		-0.00433	1.33717		0.20748	88.6937		0.1406	77.2417		0.00751	1.28272
SOX10		-0.13333	97.5709		0.10707	91.783		0.11085	93.776		-0.0538	65.7174
Sox11		-0.04498	35.3581		0.16503	90.3229		0.15232	80.9885		-0.01783	9.94445
SOX12		0.10013	65.8096		0.23435	92.1386		0.20839	91.3773		0.07558	47.2077
SOX13		-0.00922	5.65371		0.12055	84.2852		0.20305	106.277		-0.01739	16.8123
SOX15		0.02188	33.8906		0.15555	114.101		0.19796	122.934		-0.0131	17.3602
SOX18		-0.06397	49.4331		0.06957	51.3671		0.25293	109.523		0.02684	19.9047
SOX2		-0.00026	1.01765		0.11418	85.8681		0.22994	113.996		-0.01147	9.48013
SOX21		-0.00549	1.84099		0.19726	100.265		0.16489	88.0921		0.03094	26.9704
Sox3		-0.10188	94.4049		0.12291	106.752		0.08922	90.8687		-0.04623	60.7355
SOX4		-0.10963	94.3818		0.08896	84.8754		0.11735	93.1371		-0.05822	68.0719
Sox6		-0.087	82.1785		0.10397	90.5707		0.12324	99.6961		-0.05649	66.1752
SOX8		0.04823	50.6593		0.1584	100.239		0.22602	117.918		-0.00889	9.20826
SP1		-0.06188	56.9544		0.16891	95.091		0.07649	65.6924		0.07382	63.7605
SP2		-0.10377	77.9453		0.18131	103.721		0.09798	80.5625		0.08147	76.9337
SP3		-0.10522	77.2312		0.17531	106.939		0.06089	55.2656		0.05549	59.8969
SP4		-0.0594	48.7493		0.16341	96.2505		0.09071	66.6407		0.09308	68.4126
SP8		-0.06485	60.772		0.18715	108.811		0.07939	72.3748		0.06333	61.4669
SPIB		-0.08202	77.9873		0.17452	103.817		0.02729	36.6154		-0.00898	9.18128
SREBF1		-0.17076	70.7848		0.17182	71.1387		-0.03811	25.4546		-0.08323	44.1058
SREBF2		-0.16869	81.2725		0.17578	79.6189		-0.01924	13.6216		-0.05289	37.9334
SRF		-0.05231	21.7246		0.24636	80.9289		0.08377	40.619		0.05916	28.5478
STAT1		-0.04164	41.9655		0.18342	101.258		0.08452	75.178		-0.02245	23.2253
Stat2		0.00722	3.69227		0.19085	123.298		0.11768	101.321		0.04086	56.714
STAT3		0.02044	20.3251		0.1785	103.816		0.07215	66.0895		0.02352	27.4064
Stat4		-0.05606	56.6793		0.17758	103.898		0.07108	69.1127		-0.01603	13.4425
Stat5a		-0.00413	1.70358		0.18091	99.6337		0.09013	71.9599		0.00619	3.75906
Stat5b		-0.02011	17.8237		0.16903	103.889		0.05179	49.2911		-0.01757	14.142
Stat6		-0.05598	49.8063		0.16787	95.267		0.1303	87.0452		-0.05328	47.2998
TBP		0.02587	18.3283		0.17636	92.1294		0.13383	77.1353		0.03251	25.4905
TBX15		-0.12649	69.1406		0.20989	89.1675		0.00173	0.403203		-0.06133	42.2707
TBX20		-0.12182	68.9817		0.18163	88.7456		0.07705	52.6095		-0.01463	7.02724
TBX21		-0.1963	84.7902		0.1868	90.0243		0.02721	24.8156		-0.05816	40.8486
TBX3		-0.10641	70.322		0.20896	96.7391		0.02217	18.1411		-0.06197	44.1238
TBX4		-0.17987	75.6639		0.21309	87.9812		-0.09063	47.5901		-0.10581	58.3513
Tcf12		-0.1637	93.1933		0.06892	58.9969		0.03198	35.8033		0.00754	2.86294
TCF3		0.05545	51.852		0.20484	100.286		0.06445	55.5043		0.05845	51.4413
TCF4		-0.02037	18.3402		0.18624	103.262		0.06349	57.0756		0.01532	10.7973
TCF7		-0.04438	38.2076		0.19643	97.5236		0.06233	49.1026		-0.0211	19.1443
TCF7L1		-0.06845	62.5511		0.17313	101.665		0.07372	61.9339		-0.01519	12.3786
TCF7L2		-0.08256	70.6389		0.16456	101.983		0.10292	82.1013		-0.03591	40.6119
TCFL5		-0.15202	43.2734		-0.04914	13.2135		-0.09868	30.002		-0.0488	17.1022
TEAD1		-0.15617	90.4124		0.15637	95.9404		0.04984	48.5973		0.04216	45.0447
TEAD2		-0.132	92.3049		0.15607	93.2574		0.07686	65.3633		0.06165	55.2157
TEAD3		-0.14442	89.3185		0.16949	103.035		0.08337	65.9095		0.07536	61.0621
TEAD4		-0.14048	98.1034		0.15982	98.296		0.07679	64.8184		0.06597	65.1142
TEF		-0.05163	23.6139		0.18865	63.0447		0.24873	80.116		0.13558	55.8971
TFAP2A		-0.08764	61.5702		0.1694	92.3346		-0.04023	36.2931		-0.0541	46.2957
TFAP2C		-0.19501	82.4953		0.12154	66.4011		-0.01407	8.49749		-0.07204	42.5321
TFAP2E		-0.24029	86.1071		0.1283	66.0606		-0.10495	49.7783		-0.14525	67.134
TFAP4		-0.14945	79.2309		0.12613	73.3273		0.04777	37.1639		0.02308	12.0482
TFCP2		-0.02463	13.7037		0.30954	91.2961		-0.11197	46.4087		-0.01032	4.36196
TFCP2L1		-0.10115	65.6795		0.13694	80.7988		-0.00516	3.83887		-0.00472	1.271
TFDP1		-0.03242	14.163		0.14568	63.3923		0.0855	46.331		0.10595	49.7067
TFE3		-0.03756	15.4174		0.11589	50.6784		-0.00247	0.0590331		-0.03118	10.6197
TFEB		-0.07629	30.3467		0.11363	50.4706		0.04112	21.3166		0.0437	18.3095
TGIF1		-0.14144	71.3714		0.18099	80.5454		0.04481	28.2702		0.00143	0.418962
TGIF2		-0.14556	72.6573		0.13506	70.2159		0.00124	0.505589		-0.03707	21.3347
THAP1		-0.17122	86.901		0.1703	84.5224		-0.01209	3.79727		-0.03466	25.4158
THAP11		-0.01072	5.50149		0.18577	88.8401		0.01694	6.36424		0.02439	14.2193
TWIST1		-0.16963	85.1718		0.14665	88.5607		0.01166	5.25495		0.02265	17.9594
USF1		-0.16787	80.109		0.09874	58.0934		0.01869	7.80098		-0.03709	19.7334
USF2		-0.17895	75.0213		0.09845	56.4655		-0.03024	17.3577		-0.05663	35.4752
VDR		0.03211	22.4358		0.23971	107.316		0.03458	27.4649		0.03866	29.9778
VEZF1		0.01604	9.50057		0.26046	103.658		0.13974	79.4871		0.13788	73.6273
Wt1		-0.017	17.8469		0.18546	113.802		0.06734	69.3439		0.06176	69.3401
XBP1		-0.1959	48.0538		0.1454	46.6777		0.06838	17.643		0.11418	26.4242
YY1		-0.00077	0.0708359		0.17021	87.5996		0.15161	82.7188		0.08633	60.3724
YY2		-0.083	26.9953		0.02966	7.52849		-0.00933	2.60123		-0.06811	24.587
ZBTB12		0.10037	68.2568		0.29893	121.964		0.02343	26.1229		-0.0186	17.8331
ZBTB14		-0.25343	65.7031		0.00476	1.24727		-0.01675	3.64468		0.01259	0.958123
ZBTB18		-0.12694	76.8712		0.17483	98.7066		0.00291	0.50807		0.01918	15.7069
ZBTB26		0.02169	20.0089		0.23774	111.497		0.04905	48.2573		0.00856	4.72959
ZBTB32		-0.06031	33.6609		0.22389	92.1137		0.0658	39.7262		0.00321	0.425603
ZBTB33		-0.19339	40.7622		0.06334	10.8448		-0.08654	18.4052		-0.12702	29.201
ZBTB6		-0.03737	31.5522		0.23354	104.44		0.02627	24.7264		-0.00681	5.05202
ZBTB7A		-0.11588	61.9793		0.19096	86.3356		-0.01163	4.91673		0.03775	27.9043
ZBTB7B		-0.1527	60.637		0.09905	47.7715		-0.017	2.14682		0.01591	6.53068
ZBTB7C		-0.13008	60.4999		0.14797	65.3414		0.03561	11.9424		0.07371	34.9051
ZEB1		0.02427	23.7748		0.22345	113.075		0.04414	42.893		0.00929	5.63535
ZFP42		-0.01948	13.6806		0.17744	91.8296		0.12139	71.0511		0.1029	68.6593
ZFP57		-0.0961	25.8708		0.07529	22.4163		0.02093	3.50485		-0.01038	0.200235
Zfx		-0.16787	80.5088		0.12841	71.8058		-0.00455	1.29773		-0.00704	3.83862
Zic2		-0.0786	76.6027		0.21436	120.862		-0.01192	12.4553		-0.03779	49.5934
ZIC3		0.01888	16.3583		0.25686	106.579		-0.04535	38.8506		-0.05551	41.9693
ZIC5		-0.15969	81.8303		0.15376	82.4709		-0.04845	27.3301		-0.07077	41.6525
ZKSCAN1		-0.12618	58.6707		0.21691	87.8645		-0.02276	5.6861		-0.09478	50.3912
ZKSCAN5		-0.04579	47.9556		0.17045	106.493		0.04272	46.502		0.02197	30.0981
ZSCAN29		-0.02411	6.85443		0.28039	92.9315		-0.03849	20.2131		-0.02611	5.56438
ZSCAN4		-0.12208	72.3896		0.15532	95.048		0.06125	51.7463		0.03641	33.5534
