# Supplementary material for: H3.3 contributes to chromatin accessibility and transcription factor binding at promoter-proximal regulatory elements in embryonic stem cells
Source: Genome Biol. 2023 Feb 13;24:25. doi: 10.1186/s13059-023-02867-3 (PMC9926682; doi:10.1186/s13059-023-02867-3)
Supplement: Supplementary file 3 — Additional file 3: Table S2. Summary of pairwise comparisons of differential expression and binding activity of TFs between WT and H3.3 KO or HIRA KO ESCs. [file 13059_2023_2867_MOESM3_ESM.xlsx]

## Sheet: WT vs H3.3 KO
Transcription factor	RNA-seq fold change (log2)	Differential binding score
AR	0.23	-0.26698
ARID3A	-0.96	-0.08274
ARID3B	-0.74	-0.06699
ARID5A	0.5	-0.17435
ARNT	-0.4	-0.21782
ARNT2	-0.2	-0.23844
ARNTL	0.02	-0.22817
ASCL2	0	-0.19458
ATF1	-0.09	-0.38447
ATF2	0.06	-0.29479
ATF3	-1.2	-0.31956
ATF4	-0.45	-0.21297
ATF6	0.13	-0.29428
ATF7	0.09	-0.32242
BACH1	-0.82	-0.30989
BACH2	-1.88	-0.35536
BARX1	0.02	-0.23467
BATF3	0.59	-0.35628
BCL6	-1.01	-0.14712
BCL6B	0.54	-0.18748
BHLHA15	-0.49	-0.19685
BHLHE22	0.59	-0.20961
BHLHE40	-1.76	-0.23602
BHLHE41	-0.62	-0.2657
CDX1	1.7	-0.16355
CDX2	-0.29	-0.16441
CDX4	-0.31	-0.16889
CEBPA	1.26	-0.1827
CEBPB	-0.13	-0.25649
CEBPD	-0.86	-0.17494
CEBPG	-0.32	-0.23069
CENPB	0.57	-0.21383
CLOCK	0.17	-0.19501
CREB1	-0.47	-0.30425
CREB3	-1.25	-0.29585
CREB3L1	0.89	-0.27032
CREB3L2	0.09	-0.25077
CREB3L4	-0.3	-0.27933
CREB5	0.04	-0.32418
CREM	-0.17	-0.31597
CTCF	-0.2	-0.31382
CTCFL	1.67	-0.28657
CUX1	-0.33	-0.15893
CUX2	-0.08	-0.16885
DBP	-1.18	-0.24523
DLX3	1.03	-0.196
DLX4	1	-0.18486
DMBX1	0.36	-0.23037
DMRT1	0.26	-0.16464
DMRT3	0	-0.15232
DMRTA2	-0.19	-0.15138
DMRTB1	1.65	-0.17887
DMRTC2	-0.19	-0.12973
E2F1	0.07	-0.26402
E2F2	-0.21	-0.25819
E2F3	-0.03	-0.21171
E2F4	-0.27	-0.25855
E2F6	-0.24	-0.22045
E2F7	-0.16	-0.17599
E2F8	0.6	-0.17732
EBF1	-0.55	-0.23431
EGR1	-0.51	-0.22918
ELF1	-0.72	-0.22601
ELF2	-0.43	-0.38766
ELF3	-0.31	-0.19488
ELF4	0.74	-0.36988
ELF5	2.04	-0.31974
ELK1	-0.09	-0.45784
ELK3	-0.61	-0.44683
ELK4	0.3	-0.38438
EN2	1.59	-0.27335
EOMES	0.45	-0.16843
ERF	1.07	-0.40658
ESRRA	0.67	-0.1974
ESRRB	0.54	-0.19732
ESX1	-0.27	-0.21728
ETS1	-1.49	-0.40232
ETS2	-0.74	-0.41248
ETV1	1.61	-0.24012
ETV2	-0.93	-0.34749
ETV3	0.22	-0.41657
ETV4	0.25	-0.18912
ETV5	-0.01	-0.36822
ETV6	-0.18	-0.35259
FOS	-0.34	-0.4165
FOSL1	-1.15	-0.41561
FOSL2	-2.32	-0.29941
FOXA1	2.11	-0.15355
FOXA3	-0.57	-0.19137
FOXD3	0.68	-0.07508
FOXE1	-0.67	-0.13809
FOXH1	-0.75	-0.19062
FOXJ2	0.92	-0.21246
FOXJ3	0.22	-0.1528
FOXK1	-0.26	-0.18462
FOXK2	-0.06	-0.18327
FOXN3	-0.62	-0.11282
FOXO1	-0.71	-0.16424
FOXO3	0.76	-0.18846
FOXO4	-0.82	-0.20976
FOXO6	0.5	-0.20976
FOXP1	-0.63	-0.18747
FOXP2	2.5	-0.13738
FOXQ1	-1.15	-0.14137
GABPA	0.39	-0.22591
GATA1	0.26	-0.19284
GATA2	-0.42	-0.16364
GATA3	-1.69	-0.17021
GATA4	-0.53	-0.14977
GATA6	0.36	-0.17599
GBX1	-0.15	-0.23615
GBX2	-0.57	-0.22039
GCM1	1.25	-0.19797
GLI2	-0.15	-0.25933
GLI3	-0.49	-0.25919
GLIS1	1.75	-0.21874
GLIS2	-0.07	-0.26748
GLIS3	0.56	-0.24451
GMEB1	-0.2	-0.28157
GMEB2	0.04	-0.26191
GRHL1	0.12	-0.13498
GRHL2	-0.15	-0.14702
GSC2	-0.35	-0.13207
GSX1	0.94	-0.16978
HES1	-0.76	-0.25223
HES2	1.09	-0.23652
HES6	-2.06	-0.21159
HESX1	0.63	-0.19038
HEY1	-0.7	-0.24368
HEY2	-0.62	-0.2345
HIC1	0.21	-0.26472
HIC2	-0.13	-0.27147
HIF1A	0.03	-0.20117
HINFP	0.49	-0.26961
HLF	1.09	-0.22364
HLTF	0.24	-0.17329
HMBOX1	0.25	-0.19864
HNF1A	0.12	-0.14379
HOXA1	-0.31	-0.13881
HOXA7	0.55	-0.16972
HOXB9	1.21	-0.18954
HOXC13	1.74	-0.12128
HOXD13	1.38	-0.21308
HSF1	-0.06	-0.14313
HSF2	-0.36	-0.13829
HSF4	0.56	-0.15259
IKZF1	0.31	-0.18498
INSM1	-0.48	-0.22848
IRF1	-0.77	-0.07699
IRF3	0.06	-0.15223
IRF5	2.11	-0.20645
IRF6	-0.4	-0.17593
IRF8	0.36	-0.25263
IRF9	-0.15	-0.2258
JDP2	-0.67	-0.42896
JUN	-1.38	-0.29621
JUNB	-0.36	-0.41149
JUND	-0.34	-0.42403
KLF10	0.06	-0.26099
KLF11	-0.07	-0.2464
KLF12	0.67	-0.27122
KLF13	-0.42	-0.24886
KLF15	0.87	-0.27715
KLF16	-0.15	-0.25111
KLF2	-0.2	-0.2571
KLF3	0.12	-0.27825
KLF4	1.16	-0.24246
KLF5	0.02	-0.25568
KLF6	-1.34	-0.27631
KLF9	0.14	-0.22734
LEF1	1.08	-0.12128
LHX2	-0.56	-0.2169
LHX6	1.2	-0.14377
LIN54	0.13	-0.14892
LMX1A	2.69	-0.14026
LMX1B	0.13	-0.10501
MAFA	0.16	-0.23029
MAFB	0.56	-0.15922
MAFF	-1.13	-0.146
MAFG	-0.31	-0.18466
MAFK	-0.3	-0.27077
MAX	-0.14	-0.2218
MAZ	-0.25	-0.23056
MECOM	-0.58	-0.17196
MEF2A	-0.2	-0.09278
MEF2B	-1.49	-0.17427
MEF2D	-0.05	-0.18138
MEIS1	-1.27	-0.21233
MEIS2	-1.63	-0.19856
MEIS3	-0.62	-0.21192
MGA	-0.23	-0.21555
MITF	0.56	-0.32012
MIXL1	-0.16	-0.18876
MLX	0.13	-0.25512
MLXIP	0.58	-0.1795
MLXIPL	1.02	-0.2253
MNT	-0.37	-0.23726
MNX1	-0.37	-0.10426
MSANTD3	0.16	-0.22654
MSC	1.17	-0.20234
MSX1	-0.1	-0.23331
MSX2	0.14	-0.25629
MTF1	0.12	-0.18213
MXI1	0.09	-0.16109
MYB	-0.91	-0.19546
MYBL1	-0.11	-0.20532
MYBL2	0.36	-0.14693
MYC	-0.43	-0.2364
MYCN	-1.27	-0.24661
MZF1	0.96	-0.17933
Nanog	1.18	-0.26905
NEUROD1	-0.96	-0.23668
NFAT5	0.75	-0.13863
NFATC1	-0.16	-0.16737
NFATC2	0.67	-0.125
NFATC3	-0.09	-0.15507
NFATC4	-0.79	-0.15165
NFE2L1	-0.05	-0.29427
NFE2L2	-0.44	-0.3171
NFIB	0.43	-0.27845
NFIC	0.74	-0.17459
NFIL3	-0.43	-0.15844
NFIX	0.72	-0.20149
NFKB1	0.29	-0.23668
NFKB2	-0.62	-0.23023
NFYA	-0.21	-0.42564
NFYB	-0.13	-0.43589
NFYC	0.32	-0.41972
NKX2-5	-0.31	-0.19075
NKX3-1	-0.39	-0.16911
NKX6-2	-0.41	-0.14334
NKX6-3	-3.89	-0.18827
NR1D1	-0.4	-0.29473
NR1D2	-0.11	-0.27103
NR2C1	-0.1	-0.27053
NR2C2	0.08	-0.25352
NR2F6	-0.12	-0.26805
NR3C1	0.52	-0.25364
NR3C2	-0.55	-0.2315
NR4A1	-0.35	-0.20381
NR4A2	0.07	-0.24491
NR5A2	0.86	-0.16835
NR6A1	-0.45	-0.16223
NRF1	-0.39	-0.29123
OLIG1	-6.34	-0.2022
OLIG2	-8.35	-0.17601
ONECUT1	0.63	-0.14152
ONECUT2	0.32	-0.10291
OTX2	-2.31	-0.15041
OVOL1	0.96	-0.19179
OVOL2	-0.44	-0.21308
PAX5	2.56	-0.26755
PAX6	-0.91	-0.15643
PBX1	-0.94	-0.18331
PBX2	0.02	-0.15418
PBX3	-0.25	-0.22229
PHOX2A	-1.01	-0.11757
PITX2	-1.13	-0.14341
PKNOX1	-0.35	-0.2287
PKNOX2	-0.86	-0.24992
PLAG1	-1	-0.21191
PLAGL1	0.54	-0.29855
PLAGL2	0.14	-0.22939
POU2F1	0.21	-0.2208
POU2F2	1.04	-0.16937
POU2F3	1.26	-0.17103
POU3F1	-1.35	-0.19675
POU4F1	0.37	-0.13535
POU4F2	-0.02	-0.13338
POU4F3	0.84	-0.149
POU5F1	0.17	-0.16737
POU6F1	0.57	-0.13217
PPARD	0.11	-0.23156
PRDM1	-1.67	-0.09697
PRDM15	0	-0.18492
PRDM4	-0.02	-0.1835
PRRX2	-0.41	-0.22341
RARA	-0.05	-0.17008
RARG	0.76	-0.17211
RBPJ	0.18	-0.18512
REL	-0.29	-0.25235
RELA	-0.33	-0.23221
RELB	-0.61	-0.17968
REST	0.1	-0.27324
RFX1	0.26	-0.21355
RFX2	0.17	-0.24719
RFX3	-0.48	-0.22795
RFX4	1.14	-0.23419
RFX5	-0.56	-0.24002
RFX7	0.14	-0.20978
RORA	-0.4	-0.22141
RREB1	-0.34	-0.16743
RUNX1	-1.75	-0.20972
RUNX3	0.64	-0.18321
RXRA	0.46	-0.24476
RXRB	-0.03	-0.24237
RXRG	0.02	-0.2354
SIX1	-2.63	-0.29766
SMAD1	-0.7	-0.1465
SMAD3	-0.58	-0.22818
SMAD4	-0.32	-0.18177
SMAD5	-0.08	-0.24917
SNAI1	0.88	-0.21855
SNAI3	-0.05	-0.21281
SOHLH2	2.79	-0.18846
SOX1	0.48	-0.20238
SOX10	-0.13	-0.20246
SOX11	-1.11	-0.12837
SOX12	-0.36	-0.17497
SOX13	-0.65	-0.26879
SOX15	0.45	-0.1664
SOX18	-0.33	-0.21742
SOX2	-0.18	-0.26882
SOX21	0.04	-0.14435
SOX3	0.57	-0.16952
SOX4	-0.4	-0.21878
SOX6	-0.56	-0.21907
SOX8	0.73	-0.20704
SP1	0.08	-0.291
SP2	-0.08	-0.25563
SP3	-0.33	-0.27665
SP4	-0.26	-0.28598
SP8	-2.04	-0.24739
SPIB	-0.6	-0.1779
SREBF1	-0.2	-0.23907
SREBF2	-0.49	-0.23507
SRF	-0.46	-0.25655
STAT1	0.26	-0.16895
STAT2	-0.22	-0.0848
STAT3	0.27	-0.1883
STAT4	0.24	-0.14034
STAT5A	-0.14	-0.16636
STAT5B	-0.81	-0.19086
STAT6	0.46	-0.17866
TBP	-0.06	-0.19321
TBX15	-1.75	-0.22781
TBX20	0.25	-0.1684
TBX21	1.26	-0.17073
TBX3	3.01	-0.21365
TBX4	0.07	-0.2312
TCF12	0.1	-0.22542
TCF3	-0.23	-0.23633
TCF4	-0.24	-0.24203
TCF7	-0.85	-0.15042
TCF7L1	-0.33	-0.15359
TCF7L2	-0.34	-0.14612
TCFL5	0.22	-0.2459
TEAD1	-0.04	-0.22486
TEAD2	-0.58	-0.25593
TEAD3	-0.87	-0.29074
TEAD4	-0.43	-0.23302
TEF	0.01	-0.15108
TFAP2A	0.78	-0.26144
TFAP2C	-0.22	-0.24013
TFAP2E	-0.15	-0.24673
TFAP4	-0.46	-0.20984
TFCP2	0.45	-0.18652
TFCP2L1	0.31	-0.26211
TFDP1	-0.33	-0.24753
TFE3	-0.59	-0.29883
TFEB	1.11	-0.28738
TGIF1	-0.01	-0.23638
TGIF2	-0.48	-0.22835
THAP1	-0.08	-0.24047
THAP11	-0.14	-0.29026
TWIST1	-0.14	-0.21634
USF1	-0.06	-0.32294
USF2	-0.17	-0.31551
VDR	1.09	-0.14494
VEZF1	-0.25	-0.14129
WT1	-1.38	-0.19645
XBP1	-0.19	-0.29995
YY1	-0.11	-0.37503
YY2	0.37	-0.35268
ZBTB12	0.12	-0.13923
ZBTB14	-0.37	-0.26968
ZBTB18	-0.53	-0.20849
ZBTB26	-0.12	-0.17148
ZBTB32	-0.58	-0.12266
ZBTB33	0.3	-0.26598
ZBTB6	-0.08	-0.21105
ZBTB7A	0.36	-0.35918
ZBTB7B	-0.38	-0.25106
ZBTB7C	0.46	-0.24025
ZEB1	1.02	-0.26686
ZFP42	1.34	-0.36603
ZFP57	0.13	-0.24312
ZFX	0.32	-0.27786
ZIC2	-0.13	-0.25284
ZIC3	-0.06	-0.27048
ZIC5	-0.13	-0.27405
ZKSCAN1	0.18	-0.26061
ZKSCAN5	-0.29	-0.18237
ZSCAN29	-0.06	-0.17607
ZSCAN4	6.07	-0.14721

## Sheet: WT vs HIRA KO
Transcription factor	RNA-seq fold change (log2)	Differential binding score
AR	1.58192	-0.09569
ARID3A	0.221682	0.00683
ARID3B	0.175064	-0.05317
ARID5A	-0.366908	-0.05687
ARNT	0.284775	-0.23389
ARNT2	0.80725	-0.22478
ARNTL	0.527733	-0.21513
ASCL2	-0.0594436	-0.14635
ATF1	0.190124	-0.2855
ATF2	0.215874	-0.16717
ATF3	-0.19533	-0.25353
ATF4	0.00794338	-0.0903
ATF6	0.429209	-0.27081
ATF7	0.616802	-0.26754
BACH1	0.640561	-0.0362
BACH2	2.17718	0.00406
BARX1	0.5189	-0.07218
BATF3	-1.38819	0.00055
BCL6	1.0822	-0.02999
BCL6B	0.171807	0.00281
BHLHA15	-0.0894227	-0.11241
BHLHE22	0.255385	-0.03849
BHLHE40	-0.912396	-0.22351
BHLHE41	-0.227827	-0.21505
CDX1	2.71855	-0.05113
CDX2	0.46241	-0.05631
CDX4	0.750221	-0.05571
CEBPA	0.164049	-0.05277
CEBPB	-0.110337	-0.17827
CEBPD	0.193182	-0.06008
CEBPG	-0.0566948	-0.17224
CENPB	0.2173	-0.23393
CLOCK	0.55301	-0.15331
CREB1	-0.14834	-0.15812
CREB3	-0.0787657	-0.31484
CREB3L1	1.48822	-0.2588
CREB3L2	0.06877	-0.24527
CREB3L4	-0.761256	-0.28379
CREB5	-1.09566	-0.24762
CREM	0.107691	-0.25173
CTCF	-0.129448	-0.24225
CTCFL	0.0263348	-0.29961
CUX1	0.132464	-0.15624
CUX2	-0.294934	-0.1623
DBP	-1.03843	-0.15801
DLX3	1.24508	-0.0806
DLX4	1.34205	-0.11354
DMBX1	2.17448	-0.07919
DMRT1	-0.485276	0.03252
DMRT3	-0.396819	-0.02698
DMRTA2	-0.0975691	-0.02549
DMRTB1	-0.211678	0.00589
DMRTC2	0.16565	-0.02965
E2F1	-0.049288	-0.29587
E2F2	0.444455	-0.24331
E2F3	0.151069	-0.16225
E2F4	-0.449686	-0.26589
E2F6	0.316843	-0.24382
E2F7	0.302145	-0.2072
E2F8	0.442124	-0.18866
EBF1	0.0325485	-0.1565
EGR1	0.192889	-0.25625
ELF1	-0.489663	-0.14503
ELF2	0.234278	-0.33986
ELF3	-0.748082	-0.124
ELF4	1.47139	-0.3244
ELF5	-0.41836	-0.26803
ELK1	0.201628	-0.38361
ELK3	0.099107	-0.38674
ELK4	0.206495	-0.33984
EN2	0.837803	-0.12104
EOMES	1.37142	-0.05448
ERF	0.527936	-0.33242
ESRRA	0.363507	-0.01263
ESRRB	0.457562	-0.0387
ESX1	-0.255221	-0.07269
ETS1	-0.0799881	-0.3247
ETS2	0.436206	-0.33242
ETV1	1.45723	-0.12141
ETV2	-0.878035	-0.25352
ETV3	0.300294	-0.34602
ETV4	0.532044	-0.1185
ETV5	-0.179559	-0.29811
ETV6	0.09126	-0.29813
FOS	1.07368	0.01744
FOSL1	0.156661	-0.00332
FOSL2	0.156508	0.04428
FOXA1	0.747728	-0.01825
FOXA3	-0.402035	0.0006
FOXD3	0.552188	-0.01472
FOXE1	-0.02694	0.00164
FOXH1	-0.72965	-0.09321
FOXJ2	0.32819	-0.03595
FOXJ3	0.441016	-0.00208
FOXK1	0.650462	-0.03231
FOXK2	-0.0211121	-0.00777
FOXN3	0.313949	0.00391
FOXO1	0.14957	-0.02716
FOXO3	0.924175	-0.02073
FOXO4	0.113871	-0.00779
FOXO6	0.508674	-0.00779
FOXP1	-0.48177	-0.01791
FOXP2	0.0452143	0.00072
FOXQ1	0.913488	-0.01444
GABPA	0.514636	-0.13333
GATA1	-0.463875	-0.04338
GATA2	-0.089151	-0.04107
GATA3	-0.662896	-0.03779
GATA4	0.357205	-0.04243
GATA6	1.04296	-0.03231
GBX1	0.479263	-0.10514
GBX2	0.199474	-0.07349
GCM1	-0.687982	-0.19235
GLI2	0.3127	-0.22782
GLI3	0.0344155	-0.22153
GLIS1	0.669636	-0.24912
GLIS2	-0.0372338	-0.24335
GLIS3	-1.69914	-0.21043
GMEB1	0.0214957	-0.16365
GMEB2	0.252601	-0.19193
GRHL1	-0.402777	-0.00734
GRHL2	0.33267	-0.01368
GSC2	-0.182718	0.0302
GSX1	0.575346	-0.05276
HES1	-0.161008	-0.32306
HES2	1.40756	-0.28974
HES6	-1.19898	-0.19023
HESX1	-2.44427	-0.07612
HEY1	-0.374379	-0.26063
HEY2	-0.130242	-0.26278
HIC1	0.4623	-0.22247
HIC2	0.0831003	-0.27165
HIF1A	0.435424	-0.23923
HINFP	0.4591	-0.31072
HLF	0.708347	-0.11542
HLTF	-0.520724	0.01272
HMBOX1	0.735443	-0.04018
HNF1A	-0.443712	-0.06084
HOXA1	0.994599	-0.14589
HOXA7	0.406264	-0.0801
HOXB9	0.739837	-0.10401
HOXC13	1.31811	-0.05251
HOXD13	0.631226	-0.08519
HSF1	-0.199858	-0.0619
HSF2	-0.333393	-0.05781
HSF4	0.729295	-0.08571
IKZF1	0.415749	-0.09426
INSM1	-0.72134	-0.17573
IRF1	-1.4092	-0.03291
IRF3	-0.413149	-0.09318
IRF5	1.46436	-0.1419
IRF6	-0.427897	-0.15992
IRF8	0.0331702	-0.17747
IRF9	-1.08196	-0.13457
JDP2	-0.821886	0.02917
JUN	0.297253	-0.18806
JUNB	-0.142323	0.01355
JUND	-0.829324	-0.00726
KLF10	0.166509	-0.19841
KLF11	0.352101	-0.22564
KLF12	0.917333	-0.21601
KLF13	0.417698	-0.24233
KLF15	0.610804	-0.31129
KLF16	-0.32179	-0.2158
KLF2	-0.940635	-0.21739
KLF3	0.0423584	-0.25707
KLF4	0.993118	-0.18626
KLF5	0.655903	-0.20522
KLF6	0.13203	-0.23893
KLF9	0.721417	-0.1657
LEF1	0.386153	-0.02458
LHX2	-0.0729192	-0.10532
LHX6	0.564586	-0.05078
LIN54	0.401421	-0.02324
LMX1A	0.406292	-0.05979
LMX1B	-0.144352	-0.07217
MAFA	1.27642	-0.09862
MAFB	0.574331	-0.05615
MAFF	0.619243	-0.03783
MAFG	-0.328649	-0.04336
MAFK	-0.124665	-0.0363
MAX	0.0617104	-0.26589
MAZ	-0.32879	-0.22496
MECOM	-0.0407594	-0.00216
MEF2A	0.602275	-0.00955
MEF2B	-1.02761	-0.03661
MEF2D	0.0795847	-0.03625
MEIS1	-0.877329	-0.09244
MEIS2	-0.125928	-0.1349
MEIS3	-0.520617	-0.14207
MGA	0.422912	-0.06857
MITF	0.60227	-0.16843
MIXL1	-0.469256	-0.07023
MLX	-0.723621	-0.18842
MLXIP	0.840785	-0.24692
MLXIPL	-0.306871	-0.20238
MNT	0.0489831	-0.24105
MNX1	0.0166798	-0.05627
MSANTD3	-0.218463	-0.15905
MSC	0.136365	-0.10347
MSX1	0.126339	-0.08663
MSX2	0.839929	-0.07802
MTF1	0.380062	-0.17355
MXI1	0.0308942	-0.02171
MYB	-1.12592	-0.08596
MYBL1	0.085273	-0.05244
MYBL2	0.18614	-0.16189
MYC	0.0928526	-0.25093
MYCN	-0.79347	-0.26383
MZF1	0.379462	-0.10995
Nanog	0.68549	-0.03411
NEUROD1	-0.459301	-0.1223
NFAT5	0.488994	-0.07753
NFATC1	1.27298	-0.09464
NFATC2	0.796038	-0.09313
NFATC3	-0.294979	-0.09024
NFATC4	-0.103662	-0.08966
NFE2L1	-0.225074	-0.05314
NFE2L2	0.109091	-0.05314
NFIB	0.71288	-0.14183
NFIC	0.65643	-0.10469
NFIL3	0.438418	-0.10978
NFIX	1.11831	-0.14637
NFKB1	0.652579	-0.18978
NFKB2	-0.281459	-0.17181
NFYA	-0.0464214	-0.34658
NFYB	-0.03723	-0.33612
NFYC	-0.307185	-0.33246
NKX2-5	0.262201	-0.08156
NKX3-1	-0.935343	-0.02716
NKX6-2	0.467052	-0.04566
NKX6-3	-0.440584	-0.07295
NR1D1	-0.710903	-0.15238
NR1D2	-0.0326972	-0.11903
NR2C1	0.269584	-0.10624
NR2C2	0.436248	-0.14343
NR2F6	-0.71248	-0.05388
NR3C1	0.989386	-0.09767
NR3C2	-0.432025	-0.10487
NR4A1	-0.341591	-0.04477
NR4A2	1.26931	-0.07859
NR5A2	-0.0718148	0.0288
NR6A1	0.498371	-0.02574
NRF1	-0.193971	-0.34813
OLIG1	-0.327302	-0.05943
OLIG2	-0.262094	-0.07252
ONECUT1	0.165008	-0.089
ONECUT2	0.992719	-0.06301
OTX2	-0.108161	0.05616
OVOL1	0.635318	-0.06976
OVOL2	0.091355	-0.11986
PAX5	0.0403552	-0.28297
PAX6	-4.6422	-0.11714
PBX1	-0.417065	-0.1607
PBX2	0.295614	-0.04668
PBX3	0.521194	-0.1659
PHOX2A	0.335417	-0.03069
PITX2	-0.873925	0.03223
PKNOX1	0.262385	-0.15449
PKNOX2	-0.272887	-0.08389
PLAG1	0.691687	-0.20747
PLAGL1	1.06613	-0.19354
PLAGL2	0.478245	-0.17751
POU2F1	0.740128	-0.04246
POU2F2	0.972558	-0.07334
POU2F3	1.49198	-0.06036
POU3F1	0.51129	-0.04427
POU4F1	-0.357341	-0.0423
POU4F2	0.093504	-0.0642
POU4F3	0.351139	-0.05438
POU5F1	-0.15368	-0.0633
POU6F1	0.283833	-0.02713
PPARD	0.222184	-0.04655
PRDM1	-2.0835	-0.06616
PRDM15	0.33678	-0.09866
PRDM4	0.181002	-0.04672
PRRX2	0.568269	-0.08567
RARA	-0.370739	-0.00751
RARG	0.599363	-0.02422
RBPJ	0.415478	-0.14228
REL	0.668557	-0.18603
RELA	-0.345051	-0.17255
RELB	-0.739643	-0.14008
REST	0.23079	-0.20265
RFX1	-0.0887043	-0.09429
RFX2	0.411951	-0.129
RFX3	0.92542	-0.1397
RFX4	2.53851	-0.13534
RFX5	0.452299	-0.14267
RFX7	-0.692805	-0.18971
RORA	-0.098959	-0.03093
RREB1	0.516952	-0.10158
RUNX1	1.21447	-0.09595
RUNX3	0.369997	-0.03905
RXRA	0.66843	-0.05232
RXRB	-0.398577	-0.05065
RXRG	0.713966	-0.03861
SIX1	-1.96348	-0.11195
SMAD1	-0.133875	-0.03618
SMAD3	0.00171163	-0.02902
SMAD4	0.41917	-0.08044
SMAD5	0.310471	-0.11122
SNAI1	1.49018	-0.1075
SNAI3	-0.787114	-0.11075
SOHLH2	0.601743	-0.25211
SOX1	0.397281	-0.03683
SOX10	0.297189	-0.06778
SOX11	0.505747	-0.02574
SOX12	0.182073	-0.13844
SOX13	-0.721302	-0.04297
SOX15	-0.46179	-0.01446
SOX18	-0.299723	-0.11434
SOX2	-0.0533018	-0.04634
SOX21	-2.56553	-0.03566
SOX3	0.712563	-0.05379
SOX4	1.1428	-0.07288
SOX6	1.26475	-0.09213
SOX8	1.1079	-0.08594
SP1	0.50648	-0.25886
SP2	-0.165784	-0.20608
SP3	0.224158	-0.24886
SP4	0.60136	-0.26082
SP8	0.41792	-0.20265
SPIB	0.237436	-0.1145
SREBF1	-0.612475	-0.14172
SREBF2	0.0119758	-0.1117
SRF	-0.172723	-0.05471
STAT1	-0.10708	-0.08964
STAT2	-0.549344	-0.01391
STAT3	0.334312	-0.08427
STAT4	-0.689749	-0.08487
STAT5A	-0.606436	-0.07691
STAT5B	0.167117	-0.10587
STAT6	0.216345	-0.05547
TBP	0.295499	-0.03348
TBX15	0.895505	-0.0859
TBX20	0.407346	-0.07014
TBX21	0.374935	-0.06114
TBX3	1.87212	-0.09533
TBX4	-1.96684	-0.07389
TCF12	0.505212	-0.14936
TCF3	-0.38874	-0.17532
TCF4	0.135421	-0.1462
TCF7	-0.232652	-0.06196
TCF7L1	-0.896478	-0.0131
TCF7L2	-0.283902	-0.04706
TCFL5	1.32309	-0.32448
TEAD1	0.573219	-0.08618
TEAD2	-0.232157	-0.10419
TEAD3	0.687854	-0.09723
TEAD4	0.572082	-0.08683
TEF	0.137847	-0.0773
TFAP2A	0.491837	-0.17546
TFAP2C	-1.61616	-0.21331
TFAP2E	0.837426	-0.22418
TFAP4	-0.244844	-0.10187
TFCP2	0.178151	-0.13757
TFCP2L1	0.806525	-0.13716
TFDP1	-0.570624	-0.31607
TFE3	-0.232314	-0.2152
TFEB	0.648626	-0.18978
TGIF1	0.00653069	-0.09782
TGIF2	-0.348256	-0.10619
THAP1	-0.484771	-0.17972
THAP11	-0.755333	-0.15518
TWIST1	0.806482	-0.10914
USF1	-0.848235	-0.14402
USF2	-0.108874	-0.15351
VDR	-0.170247	0.03438
VEZF1	0.398459	-0.11834
WT1	-1.10312	-0.18554
XBP1	-0.479118	-0.26946
YY1	0.134722	-0.22482
YY2	0.419378	-0.37276
ZBTB12	0.220934	0.00276
ZBTB14	0.194597	-0.31441
ZBTB18	0.322289	-0.09742
ZBTB26	0.438127	-0.07239
ZBTB32	-0.513651	-0.0066
ZBTB33	0.821048	-0.40419
ZBTB6	0.0884334	-0.10914
ZBTB7A	0.484695	-0.3131
ZBTB7B	-0.432562	-0.2778
ZBTB7C	0.832616	-0.283
ZEB1	0.438056	-0.14407
ZFP42	-0.194922	-0.2186
ZFP57	-0.0577102	-0.31388
ZFX	0.241317	-0.22921
ZIC2	-0.631642	-0.15989
ZIC3	0.68853	-0.28103
ZIC5	0.154334	-0.29397
ZKSCAN1	0.506799	-0.12134
ZKSCAN5	-0.0999232	-0.14464
ZSCAN29	0.119373	-0.04512
ZSCAN4	1.53989	-0.10687
