# Supplementary material for: H3.3 contributes to chromatin accessibility and transcription factor binding at promoter-proximal regulatory elements in embryonic stem cells
Source: Genome Biol. 2023 Feb 13;24:25. doi: 10.1186/s13059-023-02867-3 (PMC9926682; doi:10.1186/s13059-023-02867-3)
Supplement: Supplementary file 4 — Additional file 4: Table S3. Pairwise comparison of TF binding activity between WT ESCs and EBs or between WT and H3.3 KO EBs. [file 13059_2023_2867_MOESM4_ESM.xlsx]

## Sheet: ESC and EB promoters
Motif name		DBS (WT ESC vs EB)	-log p value (WT ESC vs EB)		DBS (H3.3 KO vs WT EB)	-log p value (H3.3 KO vs WT EB)
ALX3		0.01125	3.11141e-05		0.00736	0.0015639
ALX4		0.00657	0.000249312		0.00868	1.76493e-05
AR		-0.0616	8.10237e-29		-0.05425	4.52445e-25
ARID3A		-0.07725	2.37409e-49		0.04408	4.95085e-28
ARID3B		-0.12031	9.83651e-76		0.04352	4.87901e-39
ARID5A		-0.23965	2.075e-96		0.0013	0.0722166
ARNT		-0.1047	1.23455e-63		-0.002	0.0151982
ARNT2		-0.05389	4.29095e-23		0.06533	5.65694e-29
ARNTL		-0.03431	1.47641e-16		0.0431	1.56034e-24
ASCL2		0.16033	2.74901e-81		0.02386	7.88128e-11
ATF1		-0.04254	1.92969e-13		-0.05237	6.84299e-18
ATF2		-0.05491	8.0193e-34		-0.10705	1.53814e-58
ATF3		0.00746	0.00765064		-0.04291	2.50812e-18
ATF4		0.0244	9.0374e-13		0.01875	1.24159e-06
ATF6		-0.00616	0.0899549		-0.03223	1.77922e-13
ATF7		-0.04831	5.79088e-20		-0.09426	9.47157e-41
BACH1		0.10992	1.92885e-61		0.01122	0.000207204
BACH2		0.07226	2.61292e-35		0.10218	1.31534e-47
BARX1		0.02767	1.62738e-19		0.0099	3.63996e-07
BATF3		0.05689	1.1025e-33		0.04503	5.65286e-26
BCL6		-0.0152	1.38215e-09		-0.0115	1.10617e-06
BCL6B		0.00539	0.056365		-0.00476	0.0489941
BHLHA15		-0.19293	2.65479e-76		-0.11148	4.49798e-53
BHLHE22		-0.17552	1.44699e-49		-0.11505	1.20762e-33
BHLHE40		-0.06631	1.04743e-28		0.01962	8.26409e-06
BHLHE41		0.01167	0.370316		0.06624	5.7744e-25
CDX1		-0.06445	1.11573e-47		0.08744	2.35489e-61
CDX2		-0.11042	1.99397e-73		0.03311	1.20772e-27
CDX4		-0.06617	5.93539e-40		0.09756	3.80728e-55
CEBPA		0.03024	1.58664e-17		0.05922	4.75604e-37
CEBPB		0.00742	0.238472		0.00362	0.745313
CEBPD		0.04216	1.71097e-23		0.04501	2.45197e-25
CEBPG		0.0002	0.791405		0.05992	1.58076e-19
CENPB		-0.0674	5.53699e-25		-0.02026	3.19064e-05
CLOCK		-0.31817	4.42233e-78		-0.11981	1.43545e-38
CREB1		0.00218	0.477908		-0.06126	2.09729e-36
CREB3		-0.04148	1.40624e-20		0.01197	0.0204732
CREB3L1		-0.04556	6.36694e-19		-0.0128	0.000685136
CREB3L2		-0.03038	2.78833e-08		0.03593	1.69215e-17
CREB3L4		-0.0178	9.43642e-05		-0.00932	0.0739478
CREB5		-0.05261	1.12287e-26		-0.08831	1.50932e-43
CREM		-0.00296	0.235748		-0.05602	8.57735e-29
CTCF		0.25899	1.16616e-116		0.05051	8.86294e-50
CTCFL		0.11766	4.69773e-81		0.00984	5.16231e-05
CUX1		-0.04708	1.11783e-21		0.19069	1.76563e-64
CUX2		-0.104	3.89168e-44		0.1627	1.22013e-61
DBP		0.0085	0.00509583		-0.01085	0.152384
DLX3		0.02371	3.80453e-13		0.00308	0.0672038
DLX4		0.01699	2.80179e-06		-0.01095	0.0113413
DMBX1		-0.02235	1.85295e-11		-0.03857	3.89171e-23
DMRT1		-0.0555	3.37396e-31		0.01323	1.63205e-08
DMRT3		-0.10999	7.76137e-56		-0.01647	4.85659e-06
DMRTA2		-0.00663	0.00682682		0.01809	1.74644e-05
DMRTB1		-0.064	1.3508e-44		0.0303	7.64961e-22
DMRTC2		0.03316	1.0583e-13		0.02298	2.15084e-07
E2F1		0.04389	6.27361e-12		0.0029	0.482522
E2F2		0.11572	4.63558e-40		0.08476	7.3682e-30
E2F3		0.10037	7.25751e-31		0.05296	2.13499e-15
E2F4		0.04952	1.9144e-16		0.06437	1.11239e-22
E2F6		0.08612	1.62728e-76		0.06475	1.9555e-64
E2F7		0.05053	2.45951e-36		0.01961	9.43359e-13
E2F8		0.05838	4.57546e-33		0.03924	1.14352e-19
EBF1		0.00044	0.514765		-0.04475	4.50628e-31
EBF3		-0.02071	2.48599e-09		-0.02179	4.18562e-10
EGR1		-0.0477	1.16112e-46		0.00163	0.79005
EGR2		-0.11479	6.36309e-63		-0.02028	2.66737e-12
EGR3		-0.00314	0.454305		0.01163	5.45497e-08
EGR4		-0.07633	6.50034e-50		-0.00739	0.000793763
ELF1		0.09648	6.86044e-77		-0.02836	2.80389e-28
ELF2		0.18988	3.68474e-89		0.00868	0.05669
ELF3		0.06997	3.50682e-72		-0.01882	1.32879e-21
ELF4		0.18276	6.68054e-85		0.01403	1.18563e-05
ELF5		0.1349	3.00689e-87		0.0034	0.00260415
ELK1		0.20053	1.19916e-93		0.00261	0.0162129
ELK3		0.19431	3.36038e-91		0.0077	0.126803
ELK4		0.17843	2.24386e-94		-0.01417	1.66764e-09
EN1		0.05944	1.64208e-29		0.01639	1.07133e-05
EN2		0.07433	3.09478e-33		0.02713	9.31426e-09
EOMES		-0.08933	4.80992e-52		0.02107	1.1554e-09
ERF		0.15896	1.47144e-80		-0.0212	2.78708e-15
ESRRA		-0.03175	1.20491e-26		-0.0297	7.39424e-25
ESRRB		-0.02588	3.45448e-17		0.004	0.197852
ESX1		0.0605	1.13537e-32		0.03456	1.20556e-16
ETS1		0.15187	3.1184e-80		-0.00725	0.00541872
ETS2		0.17757	7.13416e-88		-0.00756	0.0346396
ETV1		0.10377	5.05388e-77		-0.01087	3.28328e-07
ETV2		0.15224	4.26343e-78		0.01587	4.09346e-08
ETV3		0.17396	1.55885e-88		-0.00066	0.7587
ETV4		0.07221	4.42762e-67		-0.0092	1.16053e-09
ETV5		0.1323	3.38873e-80		-0.00982	9.65756e-10
ETV6		0.11484	3.08538e-76		-0.00487	0.00128317
EVX1		0.08147	1.24721e-39		0.01703	1.7087e-05
FEV		0.18053	1.34132e-84		0.00237	0.691612
FLI1		0.18565	2.88079e-88		-0.00575	0.0745826
FOS		0.12848	5.42385e-59		0.0612	5.2748e-30
FOSL1		0.11265	1.90563e-58		0.05574	5.84956e-33
FOSL2		0.084	1.06328e-48		0.00954	0.00543637
FOXA1		-0.2472	1.17384e-109		-0.03115	5.35135e-27
FOXA2		-0.28052	1.78049e-108		-0.04275	6.32025e-32
FOXA3		-0.16412	6.13863e-85		-0.01788	1.20664e-08
FOXC1		-0.21771	1.32222e-102		-0.01694	5.89853e-10
FOXD3		-0.15019	1.16412e-91		0.04347	3.79695e-45
FOXE1		-0.21889	1.91824e-103		-0.01936	1.44737e-16
FOXF1		-0.30478	8.39645e-120		-0.04663	1.30264e-43
FOXF2		-0.11316	2.02162e-71		0.02548	1.20034e-15
FOXH1		-0.12085	1.71519e-73		-0.00704	7.5648e-06
FOXJ2		-0.07314	8.01347e-53		-0.0076	0.0144237
FOXJ3		-0.18943	3.72516e-102		-0.0154	1.89023e-10
FOXK1		-0.09668	2.36822e-69		0.00468	0.00509758
FOXK2		-0.19044	2.47017e-91		-0.01583	5.65946e-07
FOXL2		-0.18874	5.34321e-100		-0.01559	1.90704e-17
FOXN3		-0.00224	0.100965		0.02096	2.6685e-20
FOXO1		-0.02599	3.26439e-27		0.0143	1.90133e-08
FOXO3		-0.0342	4.15698e-29		-0.01781	6.82984e-15
FOXO4		-0.11878	1.11839e-61		-0.02507	2.36446e-13
FOXO6		-0.1364	2.38162e-67		-0.05275	9.37829e-32
FOXP1		-0.21703	3.17128e-110		-0.02754	4.53289e-28
FOXP2		-0.05795	2.1836e-49		-0.00959	2.5984e-07
FOXP3		-0.14133	4.92061e-90		-0.02027	3.20581e-20
FOXQ1		-0.11517	8.94082e-75		-0.01872	1.08353e-11
GABPA		0.09752	2.17721e-77		0.00068	0.243397
GATA1		-0.14991	1.30669e-73		-0.08109	1.25283e-49
GATA2		-0.19623	1.33321e-83		-0.0896	3.05654e-52
GATA3		-0.21485	1.72571e-77		-0.12259	3.96026e-54
GATA4		-0.12872	7.49039e-79		-0.05944	5.71519e-48
GATA6		-0.13869	5.30725e-81		-0.02791	6.30321e-21
GBX1		0.05887	4.5325e-29		0.03511	2.74551e-16
GBX2		0.04262	8.02657e-21		0.00574	0.0498653
GCM1		-0.10847	2.3877e-46		-0.08664	1.04456e-38
GLI2		-0.14651	6.35467e-74		-0.07391	8.95221e-47
GLI3		-0.14663	5.28968e-69		-0.06502	1.7913e-37
GLIS1		-0.05504	2.11176e-19		-0.06068	3.75886e-22
GLIS2		-0.01671	5.16086e-05		-0.03123	7.11978e-12
GLIS3		-0.14541	3.74564e-64		-0.10318	2.17689e-50
GMEB1		-0.15202	4.88949e-40		-0.04219	5.54474e-07
GMEB2		-0.10501	5.01669e-29		-0.04801	1.56548e-12
GRHL1		0.13807	1.24128e-60		0.11631	7.19824e-54
GRHL2		0.0723	8.7123e-49		0.01484	3.64814e-09
GSC		-0.02546	6.85044e-14		-0.01139	5.2389e-06
GSC2		-0.04939	5.80363e-33		-0.01255	1.5983e-05
GSX1		-0.00207	0.91879		0.02083	3.14961e-13
HAND2		-0.04223	1.8254e-35		-0.10287	1.516e-68
HES1		-0.07074	1.64883e-37		0.05215	7.99159e-30
HES2		-0.14209	5.7571e-59		0.04809	3.48973e-21
HES6		-0.15514	1.73368e-58		-0.05503	2.07195e-20
HESX1		0.06291	4.671e-32		0.03661	8.46207e-16
HEY1		-0.19603	4.00718e-69		0.0191	2.98798e-05
HEY2		-0.1054	4.43174e-35		0.0202	1.02893e-07
HIC1		-0.07293	1.7135e-35		-0.12529	2.6592e-56
HIC2		-0.16767	2.10448e-74		-0.1049	2.03911e-55
HIF1A		-0.15629	1.69466e-47		-0.05206	6.37675e-13
HINFP		-0.01892	2.77368e-06		-0.07179	7.30574e-38
HLF		0.02074	1.81951e-11		0.0502	1.07888e-30
HLTF		-0.26536	1.1498e-100		-0.02303	9.14503e-12
HMBOX1		0.01195	6.18124e-05		-0.01649	0.000737567
HNF1A		-0.06573	1.21241e-44		0.01473	3.1635e-08
HOXA1		0.03829	9.02133e-16		0.02327	1.32631e-08
HOXA10		-0.05185	5.89138e-35		0.05636	1.02852e-45
HOXA11		-0.07315	2.55342e-39		0.05071	2.48814e-21
HOXA13		-0.02231	3.93133e-18		0.05265	4.05881e-40
HOXA7		-0.01981	3.40857e-06		0.01069	0.0575288
HOXA9		-0.08267	4.11854e-34		0.06476	2.84325e-24
HOXB2		0.06485	3.61603e-27		0.00983	0.0713013
HOXB3		0.00982	0.00166971		0.02121	4.23122e-10
HOXB4		-0.00887	0.000100835		0.04444	2.82663e-21
HOXB6		0.02646	2.88769e-09		0.03284	1.81597e-12
HOXB7		0.03114	8.02317e-17		0.03933	2.63333e-22
HOXB8		-0.01341	0.000198808		0.00713	0.219457
HOXB9		-0.08274	7.10158e-35		0.05917	1.02299e-22
HOXC13		-0.01247	0.00961554		0.06353	3.98411e-38
HOXC4		-0.02095	3.26244e-09		0.04656	1.36769e-19
HOXC8		0.04523	3.63834e-12		0.02547	0.0011614
HOXD10		-0.07497	1.65576e-42		0.0263	1.69887e-08
HOXD13		-0.06075	7.33606e-39		0.10352	1.44954e-56
HOXD4		-0.00447	0.729199		0.05758	4.83734e-30
HOXD8		-0.02626	7.5027e-09		-0.03498	8.03022e-14
HOXD9		-0.05211	2.02613e-37		0.07017	1.71565e-44
HSF1		-0.00545	0.102591		0.06219	2.37618e-38
HSF2		-0.01992	1.61672e-13		0.0129	7.0091e-06
HSF4		-0.01248	0.000122152		0.04848	2.13408e-31
IKZF1		0.06158	4.52748e-59		0.00625	0.000199196
INSM1		-0.0562	4.39191e-44		-0.04657	3.84791e-37
IRF1		-0.03359	1.96281e-48		0.05838	3.30136e-66
IRF2		-0.00255	0.238599		0.00678	0.000595658
IRF3		-0.0203	6.30997e-15		0.04466	8.96147e-41
IRF5		-0.03048	2.60793e-18		-0.0168	1.35952e-08
IRF6		0.07377	2.10498e-28		-0.02166	4.22025e-06
IRF8		0.05003	7.74231e-30		0.04889	4.29332e-29
IRF9		0.00437	0.0262049		0.02913	7.45163e-22
ISL1		0.03959	1.11356e-17		-0.01575	0.00064969
ISL2		-0.02223	2.81348e-08		0.01958	7.2923e-10
JDP2		0.12698	2.42889e-53		0.12414	1.87333e-52
JUN		0.03808	5.24169e-24		-0.02055	5.86566e-11
JUNB		0.08805	3.96283e-46		0.07076	7.50427e-38
JUND		0.09592	2.06679e-50		0.07611	1.07026e-41
KLF10		0.02681	1.03611e-28		0.04915	5.2354e-50
KLF11		0.05201	6.6089e-54		0.05407	1.79158e-55
KLF12		0.03812	9.94972e-37		0.06226	1.62637e-54
KLF13		3e-05	0.119599		0.03903	1.26809e-25
KLF14		0.03244	1.9965e-33		0.06414	1.76422e-58
KLF15		0.17395	3.32452e-112		0.07026	9.29678e-74
KLF16		0.05026	3.09219e-61		0.04807	1.87079e-59
KLF2		0.0572	4.38344e-60		0.07012	1.9499e-68
KLF3		0.07962	1.54631e-58		0.0851	3.70895e-61
KLF4		0.07811	9.09817e-80		0.04388	1.87259e-56
KLF5		0.10592	1.16953e-94		0.07177	1.49097e-78
KLF6		-0.00985	8.17748e-08		0.06526	3.35036e-53
KLF9		-0.18634	1.37742e-110		0.00584	0.000203961
LEF1		-0.021	3.36909e-18		0.03254	1.11035e-28
LHX1		0.02221	0.00272325		0.02823	3.2656e-05
LHX2		-0.01497	0.000111634		0.00734	0.0137067
LHX6		0.11012	4.23678e-49		0.06702	3.61573e-31
LIN54		0.10495	3.25624e-65		0.11395	1.39137e-68
LMX1A		0.06469	5.70745e-31		0.04318	5.28711e-19
LMX1B		-0.01265	0.000105173		0.03858	3.08049e-27
MAF		0.07997	9.61777e-40		-0.00872	0.451691
MAFA		0.08749	3.92251e-42		-0.01897	2.57743e-05
MAFB		0.07925	1.10644e-48		-0.00141	0.706739
MAFF		0.06594	1.04366e-47		0.04728	5.91335e-36
MAFG		0.07388	2.59998e-47		0.01681	2.44981e-08
MAFK		0.12626	3.04519e-72		0.04846	1.22074e-35
MAX		-0.09902	4.26296e-47		-0.02639	6.93718e-11
MAZ		0.0532	4.0359e-53		0.06429	9.81203e-61
MECOM		-0.08042	1.67786e-56		0.02722	3.64009e-23
MEF2A		-0.11961	6.89208e-89		0.06691	2.89623e-63
MEF2B		-0.14403	1.06487e-82		0.00889	0.000345519
MEF2C		-0.09673	1.07234e-76		0.04694	3.44055e-50
MEF2D		-0.13749	5.18293e-77		0.00804	0.000174757
MEIS1		-0.10977	2.46192e-59		-0.05513	2.75946e-32
MEIS2		-0.07048	8.90405e-54		-0.00709	1.13414e-05
MEIS3		-0.07191	5.7322e-43		-0.00917	0.00429478
MEOX1		0.09217	1.63531e-51		0.08662	3.42934e-49
MGA		-0.15154	1.72317e-73		-0.01286	1.81858e-06
MITF		0.0308	3.403e-11		0.08842	1.04645e-38
MIXL1		0.05138	1.25823e-34		0.00844	6.64211e-07
MLX		-0.01739	0.00157394		0.02227	1.21267e-09
MLXIP		-0.18073	2.91081e-71		-0.02539	4.5888e-08
MLXIPL		-0.02661	9.27298e-11		0.02399	1.06658e-10
MNT		-0.1549	6.87095e-64		-0.05017	1.85583e-22
MNX1		-0.01426	1.21872e-05		0.04053	2.27945e-28
MSANTD3		-0.30276	1.8461e-101		-0.11385	1.14597e-59
MSC		0.12628	5.5889e-73		0.04429	1.31215e-35
MSGN1		0.01759	2.55152e-07		-0.00517	0.995419
MSX1		0.0852	1.68463e-45		0.03226	6.66023e-15
MSX2		0.08902	3.00541e-43		0.02539	8.47697e-08
MTF1		-0.13209	1.06801e-60		-0.08066	1.20625e-40
MXI1		-0.31852	2.39908e-100		-0.08467	4.609e-47
MYB		0.01425	1.86259e-06		-0.03376	1.4036e-16
MYBL1		-0.01912	0.000295886		0.01282	0.191395
MYBL2		0.00062	0.388093		0.02419	8.05147e-07
MYC		-0.07757	1.22348e-39		-0.02964	1.78511e-11
MYCN		-0.00089	0.181736		0.00709	0.716812
MZF1		-0.00874	0.057573		0.04097	1.14259e-27
NANOG		0.15785	2.78128e-74		0.05038	2.463e-30
NEUROD1		0.0048	0.0351924		-0.03533	3.67221e-19
NFAT5		0.00846	1.68057e-05		0.01035	5.43601e-07
NFATC1		-0.01106	2.89193e-05		0.01804	4.40001e-13
NFATC2		0.0288	2.64986e-29		0.02149	1.79287e-21
NFATC3		-0.01098	6.48222e-06		0.01352	5.34418e-08
NFATC4		-0.0158	2.76537e-07		0.00266	0.0296763
NFE2L1		0.05606	6.37878e-40		0.00959	3.861e-05
NFE2L2		0.06583	3.45944e-44		0.00593	0.114816
NFIA		-0.03411	5.59517e-19		-0.0666	1.95017e-39
NFIB		0.01929	1.12117e-05		-0.04306	1.99929e-28
NFIC		0.03949	2.0592e-22		-0.03497	1.31254e-25
NFIL3		0.01502	1.85241e-10		0.05342	3.44908e-37
NFIX		-0.03175	1.34775e-12		-0.07032	1.47952e-34
NFKB1		-0.01092	0.000716835		-0.00295	0.0771669
NFKB2		-0.03929	1.01356e-13		-0.01714	0.00168989
NFYA		0.28277	1.20664e-111		0.05832	7.47896e-47
NFYB		0.26615	3.55826e-108		0.01833	1.58563e-14
NFYC		0.25932	1.99151e-110		0.06692	5.55872e-54
NKX2-5		-0.0726	4.40085e-48		-0.05791	8.82171e-40
NKX3-1		-0.05877	7.44701e-34		-0.04175	3.51305e-23
NKX6-1		0.00749	0.00311569		0.02752	2.38312e-13
NKX6-2		0.0203	1.13444e-05		0.03598	2.03535e-17
NKX6-3		-0.05852	5.7739e-29		0.01484	8.33816e-07
NR1D1		-0.02026	2.25587e-06		0.01166	0.000123546
NR1D2		-0.03596	4.38243e-14		0.00705	0.0499903
NR1I3		-0.00903	0.0239538		-0.0081	0.0580558
NR2C1		-0.10399	2.59406e-62		-0.08205	4.56207e-53
NR2C2		0.01986	1.03647e-15		0.00066	0.88196
NR2F6		-0.03012	1.32767e-21		-0.05599	3.74922e-39
NR3C1		-0.00524	0.285495		-0.01102	0.0180907
NR3C2		-0.03721	1.25706e-10		-0.00701	0.757325
NR4A1		0.0047	0.00020485		0.00343	0.00117846
NR4A2		-0.02727	1.75816e-15		-0.0311	9.9527e-19
NR5A2		-0.0213	1.66961e-18		-0.02791	2.59515e-25
NR6A1		0.01753	6.68886e-10		0.00448	0.0930617
NRF1		-0.10783	2.21614e-69		0.1096	2.09523e-71
OLIG1		-0.18785	3.92418e-62		-0.09702	4.41291e-37
OLIG2		-0.24467	2.39653e-72		-0.09309	3.89862e-34
ONECUT1		-0.12084	2.35903e-76		0.05819	5.49451e-49
ONECUT2		-0.14618	5.72988e-79		-0.01562	1.48577e-06
OTX2		-0.02321	1.66182e-09		0.02073	9.79794e-12
OVOL1		-0.08805	1.96189e-31		-0.03181	8.9512e-10
OVOL2		-0.14643	7.02669e-47		-0.04986	1.49676e-13
PAX2		-0.01273	0.0054848		-0.01731	0.000259819
PAX5		-0.11295	4.15709e-50		-0.05063	1.00142e-23
PAX6		-0.08504	6.21639e-46		0.01554	2.15255e-05
PBX1		0.02885	1.72643e-20		0.07824	1.77706e-50
PBX2		-0.20096	7.75947e-93		0.02741	5.40364e-23
PBX3		0.01201	7.51189e-06		0.01301	1.12648e-06
PHOX2A		-0.0524	4.61606e-35		0.00724	0.00387107
PITX1		-0.00687	0.0482575		0.01473	8.75182e-05
PITX2		-0.00825	0.00120655		0.04029	3.28964e-19
PKNOX1		0.0054	0.478346		0.0043	0.817856
PKNOX2		0.05318	3.5766e-30		0.02019	2.62775e-10
PLAG1		-0.03291	5.94535e-27		-0.0111	7.0136e-07
PLAGL1		0.02598	1.02798e-12		-0.03895	6.14709e-29
PLAGL2		0.00207	0.479388		-0.04901	1.25322e-24
POU2F1		0.00357	0.89835		0.07158	6.25007e-48
POU2F2		-0.08918	4.08868e-61		0.04736	2.58438e-33
POU2F3		0.00649	0.00104943		0.09424	8.6616e-67
POU3F1		-0.01723	8.23667e-14		0.07202	4.55086e-51
POU3F4		0.00917	0.00469768		0.07438	6.91499e-46
POU4F1		-0.12603	2.4546e-76		0.03196	5.83368e-26
POU4F2		-0.09021	1.02807e-58		0.00329	0.0419038
POU4F3		-0.11607	4.37389e-74		0.02024	1.77768e-13
POU5F1		0.05469	5.69297e-40		0.09954	1.22486e-67
POU6F1		-0.01878	5.84355e-09		-0.00604	0.00231575
PPARD		-0.0071	0.0101433		-0.01623	2.20568e-09
PRDM1		0.00028	0.34926		0.0534	3.02043e-57
PRDM15		0.03241	9.85342e-30		0.00316	0.111697
PRDM4		6e-05	0.694913		0.02487	2.47102e-18
PROX1		0.02033	7.48809e-05		0.01445	0.00921923
PRRX2		0.08409	1.37859e-37		0.02542	5.64792e-08
RARA		0.01371	7.10403e-06		-0.01048	0.00110096
RARB		0.03784	7.73466e-22		-0.00119	0.169863
RARG		0.03415	5.57392e-23		-0.03367	1.26255e-23
RBPJ		0.03656	2.84429e-38		-0.03018	1.33803e-26
REL		0.05371	1.5393e-35		-0.01791	2.16813e-05
RELA		0.05312	1.39228e-35		-0.006	0.105539
RELB		0.03709	9.70402e-23		0.00952	1.54985e-05
REST		0.06085	4.35342e-46		-0.01541	1.25945e-09
RFX1		0.06572	2.26538e-42		0.00237	0.0281299
RFX2		0.13262	6.38477e-60		0.00791	0.0264079
RFX3		0.04038	4.88814e-23		-0.02529	2.54707e-20
RFX4		0.1109	8.24408e-55		0.02442	2.75372e-10
RFX5		0.10871	4.02493e-54		0.00398	0.849357
RFX7		0.01249	0.0419127		-0.03269	2.18175e-14
RORA		-0.04912	3.89986e-33		-0.0335	2.72369e-22
RREB1		-0.17173	8.89218e-106		0.00094	0.639826
RUNX1		-0.04812	7.42662e-36		-0.05413	3.86755e-40
RUNX2		-0.07322	1.40211e-40		-0.08264	1.31998e-44
RUNX3		-0.04421	1.35285e-30		-0.0394	5.3032e-27
RXRA		-0.00799	0.000356798		-0.04038	5.09875e-28
RXRB		-0.0015	0.240294		-0.02767	1.34543e-11
RXRG		-0.00457	0.0823544		-0.02759	1.56893e-16
SHOX2		0.07979	1.9465e-40		0.0305	2.09896e-13
SIX1		0.13086	1.72699e-71		0.04069	9.74755e-28
SIX2		0.10904	8.02382e-69		0.00803	0.00197605
SMAD1		-0.16681	1.1203e-81		-0.07405	6.8621e-53
SMAD3		0.01356	0.00156938		0.00896	0.0306314
SMAD4		0.03855	1.77991e-21		-0.02593	5.45328e-15
SMAD5		0.01157	0.00472763		-0.02265	0.000360009
SNAI1		0.18314	5.29054e-87		0.15928	3.66262e-81
SNAI2		0.16277	2.66874e-84		0.13307	7.15818e-76
SNAI3		0.19713	8.32862e-94		0.15655	3.17945e-84
SOHLH2		-0.21933	2.85687e-67		-0.00784	0.496926
SOX1		-0.08542	3.05762e-55		-0.05386	5.20104e-39
SOX10		0.08304	8.53305e-63		0.0158	4.23518e-15
SOX11		0.01889	3.63072e-09		0.00869	4.3312e-06
SOX12		0.03949	1.8682e-20		0.00305	0.116837
SOX13		0.14887	8.99704e-70		0.0363	3.77044e-20
SOX15		0.13395	4.34176e-88		0.09828	3.07517e-71
SOX17		0.08773	4.12002e-46		0.00788	0.00892064
SOX18		0.14921	5.42415e-66		0.00615	0.129214
SOX2		0.13426	2.52858e-68		0.02762	4.99344e-14
SOX21		-0.10157	1.22783e-58		-0.05673	4.97573e-33
SOX3		0.11	2.44216e-90		0.08478	2.01033e-74
SOX4		0.13643	6.71871e-84		0.04607	3.01795e-48
SOX6		0.14018	1.53689e-88		0.04846	6.08636e-44
SOX8		0.14918	5.24063e-81		0.08433	1.22469e-59
SOX9		0.17421	4.34838e-74		0.06222	1.40004e-34
SP1		0.08624	1.88444e-83		0.07952	5.33482e-80
SP2		0.05315	3.81328e-55		0.05344	2.35708e-55
SP3		0.08423	1.71089e-82		0.07755	4.77268e-79
SP4		0.07686	8.01536e-77		0.06864	4.07676e-72
SP8		0.03399	4.00256e-46		0.05283	5.02964e-63
SPIB		0.0192	3.07256e-25		0.02425	7.65769e-32
SREBF1		-0.052	5.32007e-33		-0.0703	2.09479e-42
SREBF2		-0.0583	7.67898e-29		-0.11319	1.48599e-53
SRF		-0.22731	5.62665e-74		-0.0785	4.54487e-33
STAT1		0.0735	8.35897e-64		0.02728	3.29105e-29
STAT2		-0.03608	1.38676e-51		0.06219	8.65563e-70
STAT3		0.0518	2.07407e-44		0.00635	0.0168586
STAT4		0.03034	3.3948e-30		0.00112	0.231368
STAT5A		0.0412	2.8226e-42		-0.00664	0.0262199
STAT5B		0.05051	6.48755e-49		0.01885	9.19956e-19
STAT6		0.02785	1.53183e-19		0.03174	2.13531e-23
TBP		-0.27275	2.28895e-104		-0.02615	2.35549e-16
TBX15		-0.02458	5.77529e-12		0.04723	1.32966e-34
TBX2		-0.10679	4.62452e-58		0.00503	0.0158988
TBX20		-0.08389	2.76286e-50		0.01844	3.7754e-09
TBX21		-0.10523	1.35709e-64		0.02674	5.1089e-14
TBX3		-0.03637	3.94565e-19		0.00347	0.00750727
TBX4		-0.01486	0.000295805		0.04243	2.52814e-25
TBX6		-0.06242	2.43137e-38		0.01154	0.00115482
TCF12		0.12202	6.92636e-76		-0.00693	0.685167
TCF3		0.20156	1.46535e-100		0.14899	1.06755e-87
TCF4		0.24097	1.14869e-99		0.16957	7.58846e-85
TCF7		-0.04583	1.17324e-34		-0.01591	7.89957e-08
TCF7L1		0.00367	0.0212309		0.00271	0.242771
TCF7L2		0.0225	1.29756e-20		0.02371	6.29368e-20
TCFL5		-0.19051	2.28686e-80		0.048	5.56576e-28
TEAD1		0.17348	1.19301e-86		0.04063	7.21319e-30
TEAD2		0.12071	3.68555e-77		0.01572	3.57834e-11
TEAD3		0.16257	3.1054e-73		0.02696	3.03755e-18
TEAD4		0.14062	2.02838e-75		0.03754	6.05797e-26
TEF		-0.14004	3.50445e-50		-0.05876	1.26297e-20
TFAP2A		0.03526	4.8414e-22		-0.02123	1.33608e-12
TFAP2C		0.08509	1.43717e-48		-0.01293	0.00020137
TFAP2E		0.09808	3.5753e-48		-0.0039	0.0193984
TFAP4		0.06533	2.37475e-39		-0.03598	2.8438e-22
TFCP2		0.16205	2.4681e-65		0.08285	3.91579e-38
TFCP2L1		0.09067	1.97953e-57		-0.02609	6.92076e-17
TFDP1		0.07259	3.96632e-52		0.03371	1.17897e-24
TFE3		-0.04568	1.3108e-23		0.04731	2.30974e-29
TFEB		0.015	4.81315e-08		0.03639	2.05576e-22
TGIF1		0.02255	1.24081e-11		-0.0274	1.61597e-10
TGIF2		0.02671	4.60163e-16		0.00685	0.00131357
THAP1		-0.00697	0.0432511		-0.04304	1.22575e-25
THAP11		0.01981	2.92086e-16		-0.03461	9.76593e-26
TLX2		0.0724	1.10077e-33		0.03252	1.04163e-12
TWIST1		-0.01173	0.000118526		-0.05067	7.71383e-34
TWIST2		-0.46589	8.53373e-108		-0.10784	4.38131e-49
USF1		0.04159	9.9047e-18		0.01951	0.000289537
USF2		0.04785	1.51324e-26		0.03137	9.24106e-14
VAX1		0.03276	1.36798e-13		0.04465	2.06745e-21
VDR		0.00769	0.0355664		0.00187	0.908743
VEZF1		-0.16158	7.12239e-76		0.01601	3.70981e-07
WT1		-0.00806	5.31036e-05		0.04992	4.97673e-59
XBP1		-0.15966	1.30844e-59		-0.09539	6.72984e-40
YY1		0.06999	1.55752e-56		0.02478	3.03069e-21
YY2		0.0846	2.74301e-55		0.07025	2.25922e-48
ZBTB12		0.06466	6.91929e-47		0.03408	1.42005e-25
ZBTB14		-0.05551	7.5543e-49		0.06212	2.42114e-53
ZBTB18		-0.0371	1.56047e-25		-0.02741	1.99353e-17
ZBTB26		0.06191	2.9177e-51		0.03309	3.83197e-29
ZBTB32		-0.12253	4.63252e-60		0.00259	0.154706
ZBTB33		-0.02816	5.212e-19		0.04158	5.36295e-21
ZBTB6		0.09424	4.44442e-67		-0.00576	0.163799
ZBTB7A		0.20251	1.39047e-102		0.01024	1.09815e-08
ZBTB7B		0.01171	0.000580964		-0.02985	8.72087e-12
ZBTB7C		-0.01815	3.47232e-05		-0.05869	3.03712e-26
ZEB1		0.21199	1.32685e-100		0.1761	1.19485e-92
ZFP42		0.11269	4.74346e-69		0.06344	8.80825e-46
ZFP57		0.10832	5.79417e-40		-0.0076	0.00647705
ZFX		0.0905	8.14309e-65		0.03403	1.93434e-25
ZIC1		0.03021	2.5397e-16		0.02521	9.5069e-13
ZIC2		0.08681	1.77135e-63		0.00912	9.52864e-06
ZIC3		0.06321	1.00101e-37		0.05777	1.29356e-34
ZIC5		0.07269	6.03276e-44		0.05191	4.33999e-33
ZKSCAN1		-0.03027	2.09505e-19		0.03442	9.90159e-17
ZKSCAN5		0.01189	2.62053e-08		0.0244	1.50455e-24
ZSCAN29		-0.12201	5.84207e-55		0.12122	1.353e-55
ZSCAN4		-0.46707	1.28334e-135		-0.06835	1.93241e-56
