# Supplementary material for: H3.3 contributes to chromatin accessibility and transcription factor binding at promoter-proximal regulatory elements in embryonic stem cells
Source: Genome Biol. 2023 Feb 13;24:25. doi: 10.1186/s13059-023-02867-3 (PMC9926682; doi:10.1186/s13059-023-02867-3)
Supplement: Supplementary file 5 — Additional file 5: Table S4. Summary of datasets generated or used in this study. [file 13059_2023_2867_MOESM5_ESM.xlsx]

## Sheet: Sheet1
Summary of datasets generated or used in this study.
	GSE Number	Sample Name	Figures	Citation
ATAC-seq	GSM3143855	ATAC-seq rep 1 (H3.3 WT)	1A-E, 2A-D, 3A, 4B, 5A, S1A-D, S3H-J, S4A-B, S5A-B,K, S6A, S7, S9A, S10C, S14D,E,F	Martire et al. 2019
	GSM3143856	ATAC-seq rep 1 (H3.3 KO)	1B-E, 2A-D, 3A, 4B, S1A-D, S3H-J, S4A-B, S5A-B,K, S6A, S7, S9A, S10C	Martire et al. 2019
	GSM5658960	ATAC-seq rep 2 (H3.3 WT)	1A-E, 2A-D, 3A, 4B, 5A, S1A-D, S3H-J, S4A-B, S5A-B,K, S6A, S7, S9A, S10C, S14D,E,F	This study
	GSM5658961	ATAC-seq rep 2 (H3.3 KO)	1B-E, 2A-D, 3A, 4B, S1A-D, S3H-J, S4A-B, S5A-B,K, S6A, S7, S9A, S10C	This study
	GSM3143857	ATAC-seq rep 1 (HIRA WT)	1B, 2D, S3A-B,H, S4C-D, S5J, S6D, S8A-B, S9B, S10D	Teng et al. 2021
	GSM3143858	ATAC-seq rep 1 (HIRA KO)	1B, 2D, S3A-B,H, S4C-D, S5J, S6D, S8A-B, S9B, S10D	Teng et al. 2021
	GSM4565525	ATAC-seq rep 2 (HIRA WT)	1B, 2D, S3A-B,H, S4C-D, S5J, S6D, S8A-B, S9B, S10D	Teng et al. 2021
	GSM4565528	ATAC-seq rep 2 (HIRA KO)	1B, 2D, S3A-B,H, S4C-D, S5J, S6D, S8A-B, S9B, S10D	Teng et al. 2021
	GSM3143857	ATAC-seq rep 1 (WT)	S3C-G,I-J, S4E-H, S5J, S6B-C, S8A,C-D, S9C-D	Teng et al. 2021
	GSM4565523	ATAC-seq rep 1 (ATRX KO)	S3C-E,I, S4G-H, S5J, S6C, S8A,D, S9D	Teng et al. 2021
	GSM4565524	ATAC-seq rep 1 (DAXX KO)	S3C,F-G,J, S4E-F, S5J, S6B, S8A,C, S9C	Teng et al. 2021
	GSM4565525	ATAC-seq rep 2 (WT)	S3C-G,I-J, S4E-H, S5J, S6B-C, S8A,C-D, S9C-D	Teng et al. 2021
	GSM4565526	ATAC-seq rep 2 (ATRX KO)	S3C-E,I, S4G-H, S5J, S6C, S8A,D, S9D	Teng et al. 2021
	GSM4565527	ATAC-seq rep 2 (DAXX KO)	S3C,F-G,J, S4E-F, S5J, S6B, S8A,C, S9C	Teng et al. 2021
	GSM3507327	ATAC-seq rep 1 (H3.3 WT EB)	5A-B	This study
	GSM3507328	ATAC-seq rep 1 (H3.3 KO EB)	5B	This study
ChIP-seq	GSM1555116	H3.3 (H3.3 WT)	1A, 1D-E, S1A, S3B,E,G, S5H, S11E-H	Elsasser et al. 2015
	GSM5708444	H3K4me3 (H3.3 WT)	3A-B,F, S5E, S11A,E,I,M	This study
	GSM5708445	H3K4me3 (H3.3 KO)	3A-B,F, S11A,E,I,M	This study
	GSM3143899	p300 (H3.3 WT)	3A,C,F, S11B,F,J,M	Martire et al. 2019
	GSM3143900	p300 (H3.3 KO)	3A,C,F, S11B,F,J,M	Martire et al. 2019
	GSM3143859	H3K27ac (H3.3 WT)	3A,D,F, S5F, S11C,G,K,I	Martire et al. 2019
	GSM3143860	H3K27ac (H3.3 KO)	3A,D,F, S11C,G,K,I	Martire et al. 2019
	GSM5658966	BRD4 (H3.3 WT)	3A,E,F, S11D,H,L,M	This study
	GSM5658967	BRD4 (H3.3 KO)	3A,E,F, S11D,H,L,M	This study
	GSM3143883	H3K27ac (HIRA WT)	S11N,Q	Martire et al. 2019
	GSM3143874	H3K27ac (HIRA KO)	S11N,Q	Martire et al. 2019
	GSM3143877	H3K27ac (WT)	S11O-Q	Martire et al. 2019
	GSM3143879	H3K27ac (DAXX KO)	S11O,Q	Martire et al. 2019
	GSM3143878	H3K27ac (ATRX KO)	S11P-Q	Martire et al. 2019
CUT&Tag	GSM6569656	KLF5 rep1 (H3.3 WT)	2E, S9E-H	This study
	GSM6569657	KLF5 rep2 (H3.3 WT)	2E, S9E-H	This study
	GSM6569658	KLF5 rep3 (H3.3 WT)	2E, S9E-H	This study
	GSM6569659	KLF5 rep4 (H3.3 WT)	2E, S9E-H	This study
	GSM6569660	KLF5 rep1 (H3.3 KO)	2E, S9E-H	This study
	GSM6569661	KLF5 rep2 (H3.3 KO)	2E, S9E-H	This study
	GSM6569662	KLF5 rep3 (H3.3 KO)	2E, S9E-H	This study
	GSM6569663	KLF5 rep4 (H3.3 KO)	2E, S9E-H	This study
	GSM6569664	SOX2 rep1 (H3.3 WT)	2E, S9E-H	This study
	GSM6569665	SOX2 rep2 (H3.3 WT)	2E, S9E-H	This study
	GSM6569666	SOX2 rep3 (H3.3 WT)	2E, S9E-H	This study
	GSM6569667	SOX2 rep4 (H3.3 WT)	2E, S9E-H	This study
	GSM6569668	SOX2 rep1 (H3.3 KO)	2E, S9E-H	This study
	GSM6569669	SOX2 rep2 (H3.3 KO)	2E, S9E-H	This study
	GSM6569670	SOX2 rep3 (H3.3 KO)	2E, S9E-H	This study
	GSM6569671	SOX2 rep4 (H3.3 KO)	2E, S9E-H	This study
	GSM6569672	BHLHA15-Flag rep1 (H3.3 WT)	6D, S14A,D,G	This study
	GSM6569673	BHLHA15-Flag rep2 (H3.3 WT)	6D, S14A,D,G	This study
	GSM6569674	BHLHA15-Flag rep1 (H3.3 KO)	6D, S14A,D,G	This study
	GSM6569675	BHLHA15-Flag rep2 (H3.3 KO)	6D, S14A,D,G	This study
	GSM6569676	HAND2-Flag rep1 (H3.3 WT)	6D, S14A,D,G	This study
	GSM6569677	HAND2-Flag rep2 (H3.3 WT)	6E, S14B,E,H	This study
	GSM6569678	HAND2-Flag rep1 (H3.3 KO)	6E, S14B,E,H	This study
	GSM6569679	HAND2-Flag rep2 (H3.3 KO)	6E, S14B,E,H	This study
	GSM6829686	TWIST2-Flag rep1 (H3.3 WT)	6F, S14C,F,I	This study
	GSM6829687	TWIST2-Flag rep2 (H3.3 WT)	6F, S14C,F,I	This study
	GSM6829688	TWIST2-Flag rep1 (H3.3 KO)	6F, S14C,F,I	This study
	GSM6829689	TWIST2-Flag rep2 (H3.3 KO)	6F, S14C,F,I	This study
GRO-seq	GSM5658970	GRO-seq rep 1 (H3.3 WT)	4A-B, S12A-B	This study
	GSM5658972	GRO-seq rep 1 (H3.3 KO)	4A-B, S12A-B	This study
	GSM5658971	GRO-seq rep 2 (H3.3 WT)	4A-B, S12A-B	This study
	GSM5658973	GRO-seq rep 2 (H3.3 KO)	4A-B, S12A-B	This study
RNA-seq	GSM3143909	RNA-seq rep1 (H3.3 WT ESC)	S5I, S10A,C, S12A-F	Martire et al. 2019
	GSM3143911	RNA-seq rep 1 (H3.3 KO ESC)	S10A,C, S12A-D,F	Martire et al. 2019
	GSM3143910	RNA-seq rep 2 (H3.3 WT ESC)	S5I, S10A,C, S12A-F	Martire et al. 2019
	GSM3143912	RNA-seq rep 2 (H3.3 KO ESC)	S10A,C, S12A-D,F	Martire et al. 2019
	GSM3143913	RNA-seq rep1 (H3.3 WT EB)	S12C,E-F	Martire et al. 2019
	GSM3143914	RNA-seq rep 1 (H3.3 KO EB)	S12D,E-F	Martire et al. 2019
	GSM3143915	RNA-seq rep 2 (H3.3 WT EB)	S12C,E-F	Martire et al. 2019
	GSM3143916	RNA-seq rep 2 (H3.3 KO EB)	S12D,E-F	Martire et al. 2019
	GSM3507518	RNA-seq rep 1 (HIRA WT ESC)	S10B,D	Martire et al. 2019
	GSM3507519	RNA-seq rep 2 (HIRA WT ESC)	S10B,D	Martire et al. 2019
	GSM3507520	RNA-seq rep 1 (HIRA KO ESC)	S10B,D	Martire et al. 2019
	GSM3507521	RNA-seq rep 2 (HIRA KO ESC)	S10B,D	Martire et al. 2019
